# Supplementary material for: Crystal structure of polymeric bis­(3-amino-1H-pyrazole)­cadmium dibromide
Source: Acta Crystallogr E Crystallogr Commun. 2023 Nov 14;79(Pt 12):1151–4. doi: 10.1107/S2056989023009751 (PMC10833407; doi:10.1107/S2056989023009751)
Supplement: Supplementary file 1 [file e-79-01151-sup1.cif]

##############################################################################
#                                                                            #
# This CIF contains the data in a paper accepted for publication in          #
# Acta Crystallographica Section E. It conforms to the requirements of       #
# Notes for Authors for Acta Crystallographica Section E, and has been       #
# peer reviewed under the auspices of the IUCr Commission on Journals.       #
#                                                                            #
# Full details of the Crystallographic Information File format               #
# are given in the paper "The Crystallographic Information File (CIF):       #
# a New Standard Archive File for Crystallography" by S. R. Hall, F. H.      #
# Allen and I. D. Brown [Acta Cryst. (1991), A47, 655-685].                  #
#                                                                            #
# The current version of the core CIF dictionary is obtainable from          #
# ftp://ftp.iucr.org/pub/cif_core.dic.                                       #
#                                                                            #
# Software is freely available for graphical display of the structure(s)     #
# in this CIF. For information consult the CIF software page                 #
# http://www.iucr.org/resources/cif/software.                                #
#                                                                            #
# This file may be used for bona fide research purposes within the           #
# scientific community so long as proper attribution is given to the journal # 
# article from which it was obtained.                                        #
#                                                                            #
##############################################################################
data_I
_audit_creation_method
;
Olex2 1.5
(compiled 2023.08.24 svn.re1ec1418 for OlexSys, GUI svn.r6817)
;
_journal_date_recd_electronic     2023-10-30
_journal_date_accepted     2023-11-08
_journal_name_full     'Acta Crystallographica, Section E'
_journal_year     2023
_journal_volume     79
_journal_issue      1
_journal_page_first     0
_journal_page_last     0
_journal_paper_category     GM
_journal_paper_doi     10.1107/S2056989023009751
_journal_coeditor_code     TX2078
_publ_contact_author_name     'Maksym Seredyuk'
_publ_contact_author_address
;
Department of Chemistry, Taras Shevchenko National University of Kyiv,
Volodymyrska Street 64, Kyiv, 01601,
Ukraine
;
_publ_contact_author_email     'mlseredyuk@gmail.com'
_publ_contact_author_fax     ?
_publ_contact_author_phone     ?
_publ_section_title
;
Crystal structure of polymeric bis(3-amino-1<i>H</i>-pyrazole)cadmium dibromide
;
_publ_section_title_footnote     .
loop_
    _publ_author_name
    _publ_author_footnote
    _publ_author_address
    'Kuzevanova, Iryna S.' .
;
Department of General and Inorganic Chemistry,
National Technical University of Ukraine "Igor Sikorsky Kyiv Polytechnic \
Institute",
Peremogy Pr. 37, 03056
Kyiv,
Ukraine
Innovation Development Center ABN, Pirogov str. 2/37, 01030 Kyiv,
Ukraine
;
    'Vynohradov, Oleksandr S.' .
;
Department of Chemistry, Taras Shevchenko National University of Kyiv,
Volodymyrska Street 64, Kyiv, 01601,
Ukraine
;
    'Pavlenko, Vadim A.' .
;
Department of Chemistry, Taras Shevchenko National University of Kyiv,
Volodymyrska Street 64, Kyiv, 01601,
Ukraine
;
    'Malinkin, Sergey O.' .
;
Department of Chemistry, Taras Shevchenko National University of Kyiv,
Volodymyrska Street 64, Kyiv, 01601,
Ukraine
;
    'Shova, Sergiu' .
;
Department of Inorganic Polymers,
"Petru Poni" Institute of Macromolecular Chemistry, Romanian Academy of Science,
Aleea Grigore Ghica Voda 41-A, Iasi
700487,
Romania
;
    'Fritsky, Igor O.' .
;
Department of Chemistry, Taras Shevchenko National University of Kyiv,
Volodymyrska Street 64, Kyiv, 01601,
Ukraine
Innovation Development Center ABN, Pirogov str. 2/37, 01030 Kyiv,
Ukraine
;
    'Seredyuk, Maksym' .
;
Department of Chemistry, Taras Shevchenko National University of Kyiv,
Volodymyrska Street 64, Kyiv, 01601,
Ukraine
;
_publ_section_synopsis
;
The title compound {[CdBr~2~(5-apz)~2~]}<i>~n~</i> consists of a Cd^2+^ cation,
bromide anions balancing the charge and bridging 5-aminopyrazole (5-apz)
molecules. The Cd^2+^ cations are coordinated by two bromide anions and two
5-apz ligands, generating <i>trans</i>-CdN~4~Br~2~ octahedra, and are linked
into chains by pairs of the bridging ligands. In the crystal, the 5-apz
ligands and bromide anions of neighboring chains are linked through interchain
hydrogen bonding into a two-dimensional supramolecular network.
;
_chemical_name_systematic
;\
<i>catena</i>-Poly[[dibromidocadmium(II)]-bis(\m-3-amino-1<i>H</i>-pyrazole)-\
\k^2^<i>N</i>^3^:<i>N</i>^2^;\k^2^<i>N</i>^2^:<i>N</i>^3^]
;
_chemical_name_common     ?
_chemical_formula_moiety     'C6 H10 Br2 Cd N6'
_chemical_formula_sum     'C6 H10 Br2 Cd N6'
_chemical_formula_iupac     '[Cd Br2 (C3 H5 N3)2]'
_chemical_formula_weight     438.42
_chemical_melting_point     ?
_space_group_crystal_system     triclinic
_space_group_name_H-M_alt     'P -1'
_space_group_name_Hall     '-P 1'
loop_
    _space_group_symop_operation_xyz
    'x, y, z'
    '-x, -y, -z'
_cell_length_a     5.0515(2)
_cell_length_b     6.7912(3)
_cell_length_c     8.7083(6)
_cell_angle_alpha     83.585(4)
_cell_angle_beta     79.907(4)
_cell_angle_gamma     86.833(3)
_cell_volume     292.09(3)
_cell_formula_units_Z     1
_cell_measurement_reflns_used     4554
_cell_measurement_theta_min     5.1670
_cell_measurement_theta_max     76.5580
_cell_measurement_temperature     293(2)
_exptl_crystal_description     needle
_exptl_crystal_colour     'clear light colourless'
_exptl_crystal_size_max     0.15
_exptl_crystal_size_mid     0.02
_exptl_crystal_size_min     0.02
_exptl_crystal_density_diffrn     2.492
_exptl_crystal_density_meas     ?
_exptl_crystal_density_method     ?
_exptl_crystal_F_000     206
_exptl_absorpt_coefficient_mu     22.830
_exptl_absorpt_correction_type     multi-scan
_exptl_absorpt_process_details
;
(CrysAlisPro; Rigaku OD, 2020)
;
_exptl_absorpt_correction_T_min     0.21227
_exptl_absorpt_correction_T_max     1.00000
_diffrn_ambient_temperature     293(2)
_diffrn_source     'micro-focus sealed X-ray tube'
_diffrn_radiation_type     'Cu K\a'
_diffrn_radiation_wavelength     1.54184
_diffrn_radiation_monochromator     mirror
_diffrn_measurement_device_type     'XtaLAB Synergy, Dualflex, HyPix'
_diffrn_measurement_device     'four-circle diffractometer'
_diffrn_measurement_method     '\w scans'
_diffrn_detector     'Hybrid Pixel Array Detector'
_diffrn_detector_area_resol_mean     10.0000
_diffrn_reflns_number     5241
_diffrn_reflns_av_R_equivalents     0.0363
_diffrn_reflns_av_unetI/netI     0.0160
_diffrn_reflns_theta_min     5.187
_diffrn_reflns_theta_max     76.787
_diffrn_reflns_theta_full     67.684
_diffrn_measured_fraction_theta_max     0.909
_diffrn_measured_fraction_theta_full     0.988
_diffrn_reflns_limit_h_min     -6
_diffrn_reflns_limit_h_max     6
_diffrn_reflns_limit_k_min     -8
_diffrn_reflns_limit_k_max     8
_diffrn_reflns_limit_l_min     -10
_diffrn_reflns_limit_l_max     10
_diffrn_radiation_probe     x-ray
_refine_special_details     ?
_reflns_number_total     1122
_reflns_number_gt     1114
_reflns_threshold_expression     'I > 2\s(I)'
_refine_ls_structure_factor_coef     Fsqd
_refine_ls_matrix_type     full
_refine_ls_R_factor_all     0.0454
_refine_ls_R_factor_gt     0.0452
_refine_ls_wR_factor_gt     0.1335
_refine_ls_wR_factor_ref     0.1336
_refine_ls_goodness_of_fit_ref     1.272
_refine_ls_restrained_S_all     1.272
_refine_ls_number_reflns     1122
_refine_ls_number_parameters     71
_refine_ls_number_restraints     0
_refine_ls_hydrogen_treatment     constr
_refine_ls_weighting_scheme     calc
_refine_ls_weighting_details
              'w=1/[\s^2^(Fo^2^)+(0.0297P)^2^+5.2025P] where P=(Fo^2^+2Fc^2^)/3'
_atom_sites_solution_hydrogens     geom
_atom_sites_solution_primary     dual
_atom_sites_solution_secondary     ?
_refine_ls_shift/su_max     0.000
_refine_ls_shift/su_mean     0.000
_refine_diff_density_max     0.944
_refine_diff_density_min     -0.838
_refine_ls_extinction_method
;
<i>SHELXL2018/3</i> (Sheldrick, 2015b)
;
_refine_ls_extinction_coef     0.0028(7)
_refine_ls_extinction_expression
                                  'Fc^*^=kFc[1+0.001xFc^2^\l^3^/sin(2\q)]^-1/4^'
loop_
    _atom_type_symbol
    _atom_type_description
    _atom_type_scat_dispersion_real
    _atom_type_scat_dispersion_imag
    _atom_type_scat_source
    'C' 'C' 0.0181 0.0091
                         'International Tables Vol C Tables 4.2.6.8 and 6.1.1.4'
    'H' 'H' 0.0000 0.0000
                         'International Tables Vol C Tables 4.2.6.8 and 6.1.1.4'
    'Br' 'Br' -0.6763 1.2805
                         'International Tables Vol C Tables 4.2.6.8 and 6.1.1.4'
    'Cd' 'Cd' 0.1185 4.6533
                         'International Tables Vol C Tables 4.2.6.8 and 6.1.1.4'
    'N' 'N' 0.0311 0.0180
                         'International Tables Vol C Tables 4.2.6.8 and 6.1.1.4'
_computing_data_collection
;
CrysAlisPro 1.171.41.93a (Rigaku OD, 2020)
;
_computing_cell_refinement
;
CrysAlisPro 1.171.41.93a (Rigaku OD, 2020)
;
_computing_data_reduction
;
CrysAlisPro 1.171.41.93a (Rigaku OD, 2020)
;
_computing_structure_solution
;
<i>SHELXT2018/2</i> (Sheldrick, 2015a)
;
_computing_structure_refinement
;
<i>SHELXL2018/3</i> (Sheldrick, 2015b)
;
_computing_molecular_graphics
;
Olex2 1.5 (Dolomanov <i>et al.</i>,  2009)
;
_computing_publication_material
;
Olex2 1.5 (Dolomanov <i>et al.</i>,  2009)
;
loop_
    _atom_site_type_symbol
    _atom_site_label
    _atom_site_fract_x
    _atom_site_fract_y
    _atom_site_fract_z
    _atom_site_U_iso_or_equiv
    _atom_site_adp_type
    _atom_site_calc_flag
    _atom_site_occupancy
    _atom_site_disorder_assembly
    _atom_site_disorder_group
    Cd Cd1 1.000000 0.500000 0.500000 0.0316(4) Uani d 1 . .
    Br Br1 0.9072(2) 0.25426(18) 0.28787(13) 0.0413(4) Uani d 1 . .
    N N2 0.3030(18) 0.6427(14) 0.1530(10) 0.037(2) Uani d 1 . .
    H H2 0.171982 0.587161 0.125640 0.044 Uiso calc 1 . .
    N N1 0.3397(17) 0.6397(13) 0.3036(10) 0.0336(19) Uani d 1 . .
    N N3 0.6733(17) 0.7584(13) 0.4288(11) 0.0341(19) Uani d 1 . .
    H H3A 0.539337 0.762302 0.509882 0.041 Uiso calc 1 . .
    H H3B 0.752934 0.874184 0.416228 0.041 Uiso calc 1 . .
    C C3 0.491(2) 0.7406(17) 0.0522(14) 0.040(2) Uani d 1 . .
    H H3 0.503093 0.760630 -0.056213 0.048 Uiso calc 1 . .
    C C2 0.664(2) 0.8068(16) 0.1397(13) 0.036(2) Uani d 1 . .
    H H2A 0.818189 0.878515 0.103040 0.043 Uiso calc 1 . .
    C C1 0.559(2) 0.7436(15) 0.2937(12) 0.032(2) Uani d 1 . .
loop_
    _atom_site_aniso_label
    _atom_site_aniso_U_11
    _atom_site_aniso_U_22
    _atom_site_aniso_U_33
    _atom_site_aniso_U_12
    _atom_site_aniso_U_13
    _atom_site_aniso_U_23
    Cd1 0.0268(6) 0.0368(6) 0.0324(6) -0.0077(4) -0.0069(4) -0.0032(4)
    Br1 0.0427(7) 0.0449(7) 0.0387(7) -0.0148(5) -0.0056(5) -0.0109(5)
    N2 0.031(5) 0.048(5) 0.032(5) -0.007(4) -0.008(4) -0.003(4)
    N1 0.026(4) 0.040(5) 0.036(5) -0.010(4) -0.004(4) -0.002(4)
    N3 0.030(4) 0.033(4) 0.043(5) -0.009(4) -0.014(4) -0.003(4)
    C3 0.040(6) 0.042(6) 0.038(6) -0.006(5) -0.009(5) 0.001(5)
    C2 0.032(5) 0.035(6) 0.041(6) -0.007(4) -0.007(5) 0.003(4)
    C1 0.031(5) 0.035(5) 0.032(5) 0.000(4) -0.009(4) -0.002(4)
_geom_special_details
;
 All esds (except the esd in the dihedral angle between two l.s. planes)
 are estimated using the full covariance matrix.  The cell esds are taken
 into account individually in the estimation of esds in distances, angles
 and torsion angles; correlations between esds in cell parameters are only
 used when they are defined by crystal symmetry.  An approximate (isotropic)
 treatment of cell esds is used for estimating esds involving l.s. planes.
;
loop_
    _geom_bond_atom_site_label_1
    _geom_bond_atom_site_label_2
    _geom_bond_site_symmetry_2
    _geom_bond_distance
    _geom_bond_publ_flag
    Cd1 Br1 2_766 2.7379(11) ?
    Cd1 Br1 . 2.7379(11) ?
    Cd1 N1 2_666 2.358(9) ?
    Cd1 N1 1_655 2.358(9) ?
    Cd1 N3 . 2.446(9) ?
    Cd1 N3 2_766 2.446(9) ?
    N2 H2 . 0.8600 ?
    N2 N1 . 1.355(12) ?
    N2 C3 . 1.326(15) ?
    N1 C1 . 1.332(13) ?
    N3 H3A . 0.8900 ?
    N3 H3B . 0.8900 ?
    N3 C1 . 1.413(13) ?
    C3 H3 . 0.9300 ?
    C3 C2 . 1.380(15) ?
    C2 H2A . 0.9300 ?
    C2 C1 . 1.382(15) ?
loop_
    _geom_angle_atom_site_label_1
    _geom_angle_atom_site_label_2
    _geom_angle_atom_site_label_3
    _geom_angle_site_symmetry_1
    _geom_angle_site_symmetry_3
    _geom_angle
    _geom_angle_publ_flag
    Br1 Cd1 Br1 . 2_766 180.0 ?
    N1 Cd1 Br1 1_655 2_766 92.6(2) ?
    N1 Cd1 Br1 2_666 . 92.6(2) ?
    N1 Cd1 Br1 2_666 2_766 87.4(2) ?
    N1 Cd1 Br1 1_655 . 87.4(2) ?
    N1 Cd1 N1 2_666 1_655 180.0 ?
    N1 Cd1 N3 1_655 2_766 88.8(3) ?
    N1 Cd1 N3 2_666 . 88.8(3) ?
    N1 Cd1 N3 2_666 2_766 91.2(3) ?
    N1 Cd1 N3 1_655 . 91.2(3) ?
    N3 Cd1 Br1 . 2_766 85.2(2) ?
    N3 Cd1 Br1 2_766 . 85.2(2) ?
    N3 Cd1 Br1 2_766 2_766 94.8(2) ?
    N3 Cd1 Br1 . . 94.8(2) ?
    N3 Cd1 N3 2_766 . 180.0 ?
    N1 N2 H2 . . 123.6 ?
    C3 N2 H2 . . 123.6 ?
    C3 N2 N1 . . 112.7(9) ?
    N2 N1 Cd1 . 1_455 117.1(6) ?
    C1 N1 Cd1 . 1_455 138.2(7) ?
    C1 N1 N2 . . 104.1(8) ?
    Cd1 N3 H3A . . 107.7 ?
    Cd1 N3 H3B . . 107.7 ?
    H3A N3 H3B . . 107.1 ?
    C1 N3 Cd1 . . 118.3(7) ?
    C1 N3 H3A . . 107.7 ?
    C1 N3 H3B . . 107.7 ?
    N2 C3 H3 . . 126.7 ?
    N2 C3 C2 . . 106.5(10) ?
    C2 C3 H3 . . 126.7 ?
    C3 C2 H2A . . 127.4 ?
    C3 C2 C1 . . 105.1(10) ?
    C1 C2 H2A . . 127.4 ?
    N1 C1 N3 . . 120.3(9) ?
    N1 C1 C2 . . 111.5(9) ?
    C2 C1 N3 . . 127.8(10) ?
loop_
    _geom_torsion_atom_site_label_1
    _geom_torsion_atom_site_label_2
    _geom_torsion_atom_site_label_3
    _geom_torsion_atom_site_label_4
    _geom_torsion_site_symmetry_1
    _geom_torsion_site_symmetry_2
    _geom_torsion_site_symmetry_3
    _geom_torsion_site_symmetry_4
    _geom_torsion
    _geom_torsion_publ_flag
    Cd1 N1 C1 N3 1_455 . . . 14.7(16) ?
    Cd1 N1 C1 C2 1_455 . . . -172.3(8) ?
    Cd1 N3 C1 N1 . . . . 87.2(11) ?
    Cd1 N3 C1 C2 . . . . -84.6(12) ?
    N2 N1 C1 N3 . . . . -174.6(9) ?
    N2 N1 C1 C2 . . . . -1.6(12) ?
    N2 C3 C2 C1 . . . . -1.1(13) ?
    N1 N2 C3 C2 . . . . 0.1(13) ?
    C3 N2 N1 Cd1 . . . 1_455 173.9(7) ?
    C3 N2 N1 C1 . . . . 0.9(12) ?
    C3 C2 C1 N1 . . . . 1.7(13) ?
    C3 C2 C1 N3 . . . . 174.1(10) ?
loop_
    _geom_hbond_atom_site_label_D
    _geom_hbond_atom_site_label_H
    _geom_hbond_atom_site_label_A
    _geom_hbond_site_symmetry_A
    _geom_hbond_distance_DH
    _geom_hbond_distance_HA
    _geom_hbond_distance_DA
    _geom_hbond_angle_DHA
    N2 H2 Br1 1_455 0.86 2.80 3.377(9) 126
    N3 H3A Br1 2_666 0.89 2.61 3.484(9) 169
    N3 H3B Br1 1_565 0.89 2.79 3.640(9) 160
_shelx_space_group_comment
;
The symmetry employed for this shelxl refinement is uniquely defined
by the following loop, which should always be used as a source of
symmetry information in preference to the above space-group names.
They are only intended as comments.
;
_shelx_estimated_absorpt_T_min     0.131
_shelx_estimated_absorpt_T_max     0.658
_shelx_hkl_file
;
   0   0  -1 2613.34   14.16
   0   0   1 2630.70   13.06
   0   0  -2  251.79    4.70
   0   0   2  232.00    3.96
   0   0   3   34.53    2.26
   0   0  -3   34.55    2.26
   0   0   3   33.08    1.81
   0   0  -4 2020.14   13.84
   0   0   4 1946.77   19.09
   0   0   5 3991.23   32.19
   0   0  -5 4225.25   25.33
   0   0  -6  407.64    7.38
   0   0  -6  415.00    9.03
   0   0  -6  422.56    6.19
   0   0   7  243.13    8.83
   0   0   7  271.65    9.13
   0   0  -7  226.36    5.49
   0   0  -7  243.87    7.20
   0   0  -7  250.96    4.88
   0   0  -7  242.05    7.59
   0   0  -7  252.48    6.35
   0   0  -8   16.50    2.33
   0   0   8   14.42    2.58
   0   0  -8   16.50    1.91
   0   0   8   19.38    2.71
   0   0  -8   17.31    1.75
   0   0  -9  693.38   11.45
   0   0  -9  661.17    9.92
   0   0  -9  668.62    8.53
   0   0 -10  239.91    4.87
   0   0 -10  250.52    4.00
   0   1  -9   41.55    2.56
   0   1  -9   38.47    1.96
   0   1  -8    8.24    1.29
   0   1  -8    8.43    1.58
   0  -1   8    5.34    2.00
   0   1  -8    7.56    1.99
   0  -1   7  145.77    6.48
   0   1  -7  150.98    5.88
   0   1  -7  148.07    4.95
   0   1  -7  146.98    3.98
   0   1  -7  142.94    4.14
   0  -1   6 1502.79   20.63
   0   1  -6 1457.89   15.83
   0   1  -6 1465.99   12.63
   0   1  -6 1543.33   15.16
   0   1  -6 1517.88   13.95
   0   1  -6 1552.09   17.57
   0   1  -6 1409.26   13.08
   0   1  -5 1405.67   11.71
   0  -1   5 1408.39   18.97
   0   1  -4    5.47    0.96
   0  -1   4    5.48    1.30
   0   1  -3  168.58    2.12
   0  -1   3  140.69    2.47
   0  -1   2 2787.36   21.34
   0   1  -2 2768.37   17.02
   0  -1   1 2890.49   13.83
   0   1  -1 2901.16   11.93
   0  -1   0 1943.12   13.88
   0  -1  -1  532.17    4.33
   0   1   1  548.29    6.94
   0  -1  -2   14.09    1.20
   0  -1  -2   12.34    2.08
   0  -1  -2   11.58    1.25
   0   1   2   11.12    1.72
   0   1   3 5116.19   30.13
   0   1   3 5184.12   34.13
   0  -1  -4 3267.93   25.59
   0   1   4 3240.64   25.49
   0   1   4 3288.94   28.54
   0  -1  -5  234.27    4.86
   0   1   5  249.07    7.63
   0  -1  -5  249.92    3.90
   0  -1  -5  249.80    7.33
   0   1   5  238.48    7.32
   0   1   6   19.27    2.51
   0  -1  -6   19.58    1.76
   0  -1  -6   22.93    2.37
   0  -1  -6   25.10    2.28
   0   1   7  258.02    8.06
   0   1   7  261.22    9.02
   0  -1  -7  270.61    7.70
   0   1   8  514.97   12.51
   0  -1  -8  544.98    9.79
   0  -1  -8  543.75   11.03
   0   1   8  535.03   13.06
   0  -1  -9  350.42    7.28
   0  -1  -9  365.96    8.25
   0  -1  -9  347.35    6.40
   0  -1 -10    1.50    0.75
   0  -1 -10    1.27    0.78
   0   2  -9    1.71    1.17
   0   2  -8  431.25    9.33
   0   2  -8  422.53    6.48
   0   2  -7 1032.19   10.80
   0   2  -7 1072.31   11.49
   0   2  -7 1099.49   13.80
   0   2  -7 1108.70   15.86
   0   2  -7 1065.27   12.05
   0   2  -6  435.67    7.65
   0   2  -6  430.57    8.13
   0   2  -6  422.38    8.48
   0  -2   6  444.43   12.90
   0   2  -6  413.67    6.50
   0   2  -5   15.64    1.68
   0   2  -5   15.28    1.79
   0   2  -5   15.15    1.62
   0  -2   5   11.90    2.62
   0  -2   5   12.03    1.83
   0   2  -5   14.48    1.37
   0   2  -5   13.65    1.56
   0  -2   5   12.40    2.11
   0   2  -4  118.03    3.48
   0   2  -4  115.61    3.21
   0  -2   3 2818.68   26.29
   0  -2   3 2999.80   19.85
   0   2  -3 3160.36   16.85
   0  -2   3 2959.32   22.25
   0   2  -3 3084.02   21.11
   0  -2   3 3020.63   20.81
   0  -2   3 3189.50   25.97
   0   2  -2 4310.89   30.03
   0  -2   2 4394.83   40.46
   0  -2   2 4352.75   27.69
   0  -2   1  238.88    4.88
   0  -2   1  236.19    5.68
   0   2   0 2518.83   23.54
   0  -2   0 2456.93   21.13
   0  -2   0 2080.12   17.42
   0  -2   0 1892.64   18.63
   0  -2  -1 1037.97    8.70
   0   2   1 1021.53   13.26
   0  -2  -1 1000.42   10.01
   0  -2  -1 1008.66   11.50
   0   2   2 4662.53   32.47
   0   2   3 2765.39   21.23
   0  -2  -3 2912.03   30.33
   0   2   3 2839.91   17.79
   0   2   3 2842.03   26.73
   0  -2  -3 2776.06   21.60
   0  -2  -4   16.85    2.13
   0   2   4   17.45    1.64
   0   2   4   15.44    1.87
   0   2   4   16.63    2.69
   0   2   4   16.13    1.43
   0   2   5  174.73    7.07
   0   2   5  154.63    6.05
   0  -2  -5  163.07    4.28
   0   2   5  173.19    4.29
   0  -2  -5  167.42    6.14
   0  -2  -6  741.56   10.09
   0  -2  -6  699.83   11.74
   0  -2  -6  724.73   14.14
   0   2   6  704.92   14.09
   0   2   7 2109.01   25.65
   0  -2  -7 2151.55   19.89
   0   2   7 2099.07   26.37
   0  -2  -7 2100.69   22.42
   0  -2  -7 2172.07   19.08
   0   2   8  423.50    9.96
   0  -2  -8  408.75    6.69
   0   2   8  428.72    6.21
   0   2   9   12.57    1.09
   0  -2  -9   13.93    1.73
   0  -2 -10    2.11    0.81
   0   3  -9   94.32    3.09
   0   3  -8  431.52    8.57
   0   3  -8  453.15    8.49
   0   3  -7  194.40    4.65
   0   3  -7  179.74    5.76
   0   3  -7  188.00    6.26
   0   3  -6   19.80    1.67
   0  -3   6   21.36    3.35
   0  -3   6   17.56    2.99
   0   3  -6   20.92    2.17
   0   3  -6   18.36    2.26
   0  -3   5  141.13    8.68
   0   3  -5  139.82    4.43
   0   3  -5  131.71    4.67
   0   3  -5  131.42    4.78
   0   3  -5  133.87    4.46
   0  -3   5  118.68    6.52
   0   3  -5  143.48    3.40
   0   3  -5  127.65    3.69
   0  -3   4 1468.26   21.19
   0   3  -4 1459.51   12.89
   0   3  -4 1484.44   11.13
   0   3  -4 1447.20   14.97
   0   3  -4 1461.72   14.51
   0   3  -3 3144.04   19.04
   0   3  -3 3084.07   17.61
   0   3  -3 3264.63   19.92
   0  -3   3 2915.07   34.67
   0  -3   3 3530.33   44.60
   0   3  -3 3029.74   25.77
   0  -3   3 3374.53   29.72
   0   3  -2  492.48    6.09
   0  -3   2  494.98    4.49
   0   3  -2  487.15    5.71
   0  -3   2  556.48   16.21
   0   3  -2  503.39   10.87
   0  -3   2  555.77   17.25
   0  -3   2  492.38    5.02
   0  -3   1   17.33    5.19
   0  -3   1    9.54    2.25
   0   3  -1   17.59    2.61
   0   3  -1   16.73    1.23
   0  -3   1   13.40    1.96
   0   3   0  390.86    6.10
   0  -3   0  392.06    8.63
   0  -3  -1 3587.92   23.10
   0  -3  -1 3467.34   29.74
   0  -3  -1 3596.28   18.13
   0   3   1 3673.00   25.21
   0   3   1 3524.29   17.36
   0  -3  -1 3662.72   25.87
   0   3   2 2450.61   16.63
   0   3   2 2459.01   23.58
   0  -3  -2 2551.98   14.79
   0  -3  -2 2507.41   14.14
   0   3   2 2480.28   16.07
   0  -3  -2 2555.05   17.76
   0  -3  -3    6.08    3.29
   0  -3  -3    6.60    0.80
   0  -3  -3    6.45    0.88
   0   3   3    7.73    1.38
   0   3   3    6.03    1.31
   0   3   3    7.10    1.71
   0  -3  -3    7.52    1.31
   0  -3  -3    5.94    0.90
   0  -3  -3    8.02    1.01
   0   3   4   31.53    2.15
   0   3   4   28.43    2.38
   0  -3  -4   31.71    1.90
   0  -3  -4   33.23    2.76
   0   3   4   28.90    3.69
   0   3   4   31.19    2.20
   0  -3  -4   32.22    1.97
   0  -3  -4   30.92    4.04
   0   3   5  410.57   12.06
   0   3   5  404.80    6.89
   0   3   5  413.61    7.06
   0  -3  -5  416.42    7.52
   0   3   6 1494.64   13.48
   0   3   6 1518.08   23.55
   0   3   6 1526.45   13.72
   0  -3  -7  369.89    7.68
   0   3   7  365.33    6.40
   0  -3  -7  379.77    8.22
   0   3   7  360.88   10.73
   0   3   8    3.73    0.88
   0  -3  -8    2.52    1.35
   0   3   8    1.80    0.80
   0   3   8    2.45    1.42
   0   3   9    3.82    0.68
   0  -3  -9    5.41    1.19
   0   3   9    3.23    0.77
   0  -3 -10  191.84    3.95
   0  -3 -10  204.41    3.51
   0   4  -8   24.21    1.89
   0   4  -7    1.79    1.35
   0   4  -7    1.76    0.81
   0  -4   7   -1.33    2.80
   0   4  -6   24.27    2.45
   0   4  -6   27.69    2.34
   0   4  -6   27.44    1.92
   0   4  -5  899.39   12.74
   0   4  -5  900.82   11.89
   0   4  -5  883.94   10.08
   0   4  -5  905.72   13.02
   0   4  -5  893.14   11.27
   0   4  -4 1062.83   10.23
   0   4  -4 1028.67   12.10
   0   4  -4 1033.39   10.78
   0   4  -4 1036.02   13.22
   0  -4   3  101.42    7.60
   0   4  -3  174.23    4.35
   0   4  -3  101.12    5.16
   0  -4   3   88.63    6.41
   0   4  -3  164.81    4.33
   0  -4   3  161.06    3.73
   0   4  -3  172.88    4.05
   0   4  -3  149.47    4.58
   0   4  -3  180.17    4.91
   0   4  -2   21.14    2.73
   0  -4   2   23.49    1.36
   0  -4   2   16.18    3.44
   0  -4   2   22.12    1.24
   0   4  -2   21.13    1.56
   0   4  -2   24.14    1.53
   0  -4   2   17.84    2.81
   0   4  -2   23.90    1.54
   0  -4   2   24.94    5.07
   0   4  -2   29.05    2.14
   0  -4   2   23.71    4.70
   0  -4   1 1045.60   30.97
   0  -4   1  881.57    7.85
   0   4  -1  849.52   10.02
   0   4  -1  894.64    9.60
   0  -4   1  816.62   16.80
   0  -4   1  622.11    8.06
   0   4  -1  881.92   17.65
   0   4  -1  844.25    7.48
   0  -4   1 1036.83   17.72
   0   4   0 3671.55   22.83
   0  -4   0 3879.78   30.79
   0  -4   0 3443.24   30.81
   0  -4   0 3680.98   20.08
   0  -4   0 3683.74   20.71
   0  -4   0 3640.82   41.58
   0   4   0 3521.53   19.96
   0  -4   0 3699.95   19.98
   0  -4   0 4005.03   66.35
   0  -4  -1 1613.50   20.09
   0   4   1 1721.87   14.27
   0   4   1 1680.33   12.05
   0   4   1 1670.03   13.35
   0  -4  -1 1766.65   12.85
   0   4   1 1600.96   10.50
   0   4   1 1650.94   26.64
   0  -4  -1 1639.20   12.45
   0   4   1 1834.33   14.55
   0   4   1 1787.33   16.10
   0   4   1 1657.76   17.93
   0  -4  -1 1423.47   16.61
   0   4   2  180.48    4.78
   0  -4  -2  123.03   12.32
   0  -4  -2  111.24    3.31
   0  -4  -2   86.95    2.65
   0  -4  -2  110.76    3.28
   0  -4  -2  141.78    3.42
   0   4   2  158.12    4.38
   0   4   2  134.87    3.85
   0   4   2  134.40    7.40
   0  -4  -2  133.85    3.45
   0   4   2   98.51    3.12
   0   4   2  139.96    6.26
   0  -4  -2   52.48    2.81
   0  -4  -3    4.29    3.63
   0   4   3    9.38    1.43
   0  -4  -3    6.36    0.90
   0   4   3    5.68    1.89
   0   4   3    6.74    2.17
   0  -4  -3    7.05    1.10
   0   4   3    7.45    1.08
   0   4   3    6.83    1.44
   0  -4  -3    6.88    1.10
   0  -4  -3    6.65    1.06
   0   4   3    6.66    1.40
   0   4   3    5.82    1.13
   0  -4  -4 1459.59   13.89
   0   4   4 1361.23   18.91
   0   4   4 1440.22   13.84
   0   4   4 1449.95   14.31
   0  -4  -4 1393.79   13.73
   0   4   4 1419.58   22.08
   0   4   4 1420.52   12.91
   0  -4  -5 1542.98   16.16
   0   4   5 1577.75   15.02
   0   4   5 1543.69   24.51
   0   4   6  239.59    5.82
   0   4   6  216.39    5.08
   0   4   6  222.25    9.35
   0  -4  -7   38.89    2.81
   0   4   7   41.03    2.28
   0  -4  -7   41.23    2.67
   0   4   7   39.61    1.92
   0   4   7   38.90    2.20
   0   4   7   37.46    3.68
   0   4   8    9.42    1.01
   0   4   8    9.14    1.13
   0  -4  -8    8.61    1.50
   0   4   8   10.21    1.05
   0  -4  -9  334.23    6.18
   0   4   9  326.57    3.85
   0  -5   7  121.05    3.01
   0   5  -7   97.21    3.40
   0   5  -6  389.21    7.29
   0   5  -6  410.80    5.73
   0   5  -5  149.83    4.40
   0   5  -5  156.40    3.83
   0   5  -5  159.68    5.31
   0   5  -5  151.06    4.95
   0  -5   5  141.10    8.26
   0  -5   4   33.78    5.79
   0   5  -4   27.67    2.02
   0   5  -4   31.03    2.12
   0  -5   4   17.91    2.44
   0  -5   4   27.09    4.20
   0   5  -4   28.19    1.76
   0  -5   4   23.62    5.04
   0   5  -4   29.43    2.46
   0   5  -4   30.48    1.83
   0   5  -4   30.65    2.51
   0  -5   3   27.73    4.46
   0  -5   3   20.45    2.16
   0   5  -3   28.65    1.85
   0   5  -3   28.25    2.30
   0  -5   3   32.81    6.12
   0   5  -3   27.20    1.62
   0   5  -3   27.32    2.95
   0   5  -3   26.69    1.92
   0  -5   3   33.52    4.36
   0   5  -3   28.43    1.97
   0   5  -3   27.31    2.29
   0   5  -2  426.07   12.18
   0  -5   2  468.28   20.06
   0  -5   2  431.04    7.11
   0  -5   2  421.51    6.36
   0  -5   2  427.57    7.17
   0   5  -2  456.59    7.14
   0   5  -2  427.91    6.55
   0  -5   2  433.44   12.56
   0  -5   1 1730.64   13.90
   0   5  -1 1686.43   15.03
   0  -5   1 1691.05   14.14
   0   5  -1 1713.29   15.62
   0   5  -1 1838.80   13.61
   0  -5   1 1773.32   23.65
   0  -5   1 1756.38   25.12
   0  -5   1 1762.45   14.82
   0  -5   1 1806.37   36.24
   0   5  -1 1684.95   26.78
   0  -5   0  335.60   10.29
   0   5   0  324.31    5.26
   0  -5   0  340.10    5.97
   0  -5   0  334.19    5.74
   0   5   0  332.33    6.45
   0  -5   0  321.29    9.15
   0   5   1   24.50    1.89
   0  -5  -1   27.03    1.82
   0   5   1   24.70    1.72
   0   5   1   24.09    2.09
   0  -5  -1   23.93    1.77
   0   5   1   26.48    1.46
   0  -5  -1   25.46    1.85
   0  -5  -1   21.59    2.73
   0   5   1   24.37    3.62
   0  -5  -1   25.11    1.64
   0  -5  -2   73.67    2.83
   0   5   2   73.21    2.99
   0   5   2   70.70    2.18
   0   5   2   72.67    2.17
   0   5   2   75.10    3.25
   0  -5  -2   73.57    2.93
   0   5   2   77.52    3.04
   0   5   2   78.29    5.93
   0   5   2   73.60    2.64
   0  -5  -2   79.60    3.02
   0  -5  -2   76.12    2.74
   0  -5  -2   78.99    3.03
   0   5   3 1027.84   10.65
   0   5   3 1043.26   10.33
   0   5   3 1010.40   11.75
   0  -5  -3  991.58   11.30
   0  -5  -3 1110.86   12.26
   0   5   3 1050.71   11.26
   0   5   3 1073.30   17.81
   0  -5  -3 1056.52   11.80
   0   5   3 1046.84   20.06
   0   5   3 1048.60   12.00
   0  -5  -3 1055.41   10.59
   0   5   3 1034.92    9.83
   0   5   4 1288.06   20.71
   0  -5  -4 1303.46   30.03
   0   5   4 1311.32   21.31
   0   5   4 1292.12   12.08
   0   5   4 1339.81   13.49
   0   5   4 1378.79   13.09
   0   5   4 1318.57   13.07
   0   5   4 1280.07   13.83
   0  -5  -4 1237.68   14.04
   0  -5  -4 1360.70   14.62
   0   5   5  219.62    5.45
   0   5   5  217.01    8.88
   0  -5  -5  214.51    6.07
   0   5   5  214.46    5.08
   0   5   5  211.90    4.90
   0  -5  -6   58.41    3.46
   0  -5  -6   58.42    3.15
   0   5   6   62.42    2.80
   0   5   6   64.04    2.79
   0   5   6   61.83    2.69
   0   5   6   59.51    2.69
   0  -5  -7   86.16    3.57
   0   5   7   73.63    2.35
   0   5   7   83.04    2.88
   0  -5  -7   82.85    3.31
   0   5   7   77.39    2.69
   0  -5  -8  383.01    5.94
   0   5   8  372.66    4.91
   0   5   8  377.01    4.85
   0  -5  -9  153.50    2.64
   0   6  -6  165.79    3.88
   0  -6   5    3.25    1.01
   0   6  -5    2.48    0.97
   0   6  -4    5.36    1.27
   0  -6   4    6.45    2.25
   0   6  -4    6.15    1.31
   0  -6   4    5.64    1.21
   0  -6   4    1.67    1.28
   0   6  -3  508.79    7.44
   0   6  -3  458.95    7.83
   0   6  -3  517.22    9.15
   0  -6   3  434.95    7.08
   0  -6   3  455.93    7.73
   0   6  -2  518.49    8.13
   0   6  -2  540.16    7.90
   0   6  -2  576.68    9.38
   0  -6   2  534.04   15.13
   0  -6   2  535.30    8.26
   0  -6   2  479.45   18.84
   0   6  -2  528.10    8.06
   0  -6   2  506.27    7.59
   0  -6   2   -0.10    0.00
   0   6  -2   -0.08    0.00
   0   6  -1  194.92    5.21
   0   6  -1  190.30    9.16
   0   6  -1  178.98    4.77
   0  -6   1  174.76   13.46
   0  -6   1  201.61    9.12
   0  -6   1  198.93    5.15
   0  -6   0   42.38    2.52
   0  -6   0   42.97    2.60
   0  -6   0   40.98    2.21
   0   6   0   43.88    2.23
   0  -6   0   39.21    2.49
   0  -6   0   40.98    8.28
   0   6   0   38.96    4.44
   0  -6   0   40.56    4.15
   0   6   0   40.54    2.47
   0   6   1    8.05    1.21
   0   6   1    8.66    1.40
   0  -6  -1    7.27    1.31
   0   6   1    6.97    2.44
   0  -6  -1    7.16    1.32
   0  -6  -1    7.73    1.20
   0  -6  -1    7.04    5.30
   0   6   1   11.73    1.47
   0  -6  -1    4.70    1.26
   0  -6  -1    7.88    1.24
   0   6   2  712.24    9.46
   0   6   2  711.30    9.23
   0   6   2  778.85   19.15
   0  -6  -2  725.32    9.86
   0   6   2  738.39    8.31
   0  -6  -2  812.24   30.70
   0  -6  -2  711.39    9.17
   0  -6  -2  741.67   10.22
   0  -6  -2  745.59   10.26
   0   6   3  781.85    7.94
   0   6   3  813.68   18.05
   0  -6  -3  827.83   11.14
   0   6   3  811.23    9.31
   0  -6  -3  786.61   10.86
   0   6   4    6.46    1.29
   0  -6  -4    5.69    1.45
   0   6   4    5.61    1.15
   0   6   4    5.35    1.15
   0   6   4    4.54    0.95
   0   6   4    3.24    0.90
   0   6   5    2.66    0.85
   0   6   5    2.32    0.82
   0   6   5    3.14    0.98
   0   6   5    2.44    1.01
   0  -6  -5    2.84    1.26
   0   6   6  102.40    2.97
   0  -6  -6  101.23    4.06
   0  -6  -6   94.66    3.48
   0  -6  -6  103.09    3.49
   0   6   6  101.35    2.85
   0   6   6   98.70    2.75
   0   6   7  362.94    4.68
   0  -6  -7  366.53    5.35
   0   6   7  372.97    4.61
   0  -6  -8  185.71    3.47
   0  -7   4  107.21    3.18
   0  -7   4  106.21    3.19
   0  -7   3  316.24    6.12
   0  -7   3  306.20    5.36
   0   7  -2   60.43    2.43
   0  -7   2   54.38    2.55
   0   7  -2   63.00    2.89
   0  -7   1    0.63    1.15
   0   7  -1    0.89    0.75
   0  -7   1    0.80    0.87
   0  -7   1    1.08    0.97
   0   7  -1    1.07    0.89
   0  -7   0  132.31    4.36
   0  -7   0  130.70    4.26
   0  -7   0  134.94    4.20
   0  -7   0  132.72    4.03
   0  -7  -1  450.32    7.82
   0   7   1  440.72    7.32
   0  -7  -1  457.74    7.79
   0   7   1  466.29    6.55
   0  -7  -1  437.77    7.03
   0  -7  -2  225.55    5.57
   0   7   2  216.50    5.04
   0  -7  -2  217.02    5.36
   0   7   3    7.10    1.13
   0  -7  -3    5.94    1.33
   0   7   3    6.21    1.05
   0  -7  -4    6.37    1.29
   0   7   4    4.58    0.84
   0   7   5   82.23    2.56
   0  -7  -5   74.55    3.11
   0  -7  -6  337.17    5.79
   0   7   6  383.89    4.71
   0  -7  -7   27.55    1.22
   0   8  -2    5.00    0.74
   0  -8   1   56.48    2.20
   0   8  -1   60.73    2.14
   0   8  -1   63.45    1.91
   0  -8   0  331.40    5.14
   0  -8   0  336.60    5.51
   0   8   1  204.04    4.14
   0   8   1  210.54    3.89
   0  -8  -2   43.74    2.19
   0   8   2   31.77    1.57
   0  -8  -3    5.09    1.03
  -1   8   3    0.11    0.43
  -1   8   2   23.89    1.35
   1  -8  -2   24.03    1.80
   1  -8  -1  115.36    3.70
  -1   8  -1   11.30    1.01
  -1   8  -2    3.81    0.65
   1  -7  -5   26.38    1.58
  -1   7   5   29.62    1.39
   1  -7  -5   30.70    1.83
   1  -7  -4    2.10    1.18
   1  -7  -4    2.83    1.12
  -1   7   4    2.05    0.77
  -1   7   4    1.99    0.69
   1  -7  -3   58.15    2.81
  -1   7   3   62.12    2.19
  -1   7   3   66.59    2.25
  -1   7   2  478.40    6.76
  -1   7   2  461.86    6.93
  -1   7   1  285.64    5.74
   1  -7  -1  286.99    6.01
   1  -7  -1  276.80    6.16
   1  -7   0    6.06    1.24
   1  -7   0    6.50    1.37
  -1   7   0    6.11    1.15
   1  -7   0    7.82    1.34
   1  -7   1    5.84    1.24
  -1   7  -1    6.83    1.12
   1  -7   1    5.64    1.21
   1  -7   2  112.89    3.81
   1  -7   2  116.97    3.81
   1  -7   2  116.34    3.95
  -1   7  -2  118.45    3.37
  -1   7  -3  165.66    3.73
   1  -7   3  161.26    4.15
   1  -7   3  153.94    4.14
  -1   7  -4  111.63    3.28
   1  -7   4  110.88    3.09
  -1   6   7  204.65    3.18
   1  -6  -7  196.13    3.91
  -1   6   6   11.15    1.09
   1  -6  -6    8.65    1.40
   1  -6  -5   18.91    1.93
   1  -6  -5   22.63    2.12
  -1   6   5   25.65    1.78
   1  -6  -5   19.40    1.97
  -1   6   5   19.51    1.43
  -1   6   4  225.31    5.26
  -1   6   4  224.97    5.29
  -1   6   3  800.53    8.40
  -1   6   3  813.32    9.91
   1  -6  -2  373.93    7.20
  -1   6   2  405.99   12.91
   1  -6  -2  426.93   22.13
   1  -6  -2  341.13    6.24
   1  -6  -2  381.11    7.33
  -1   6   2  400.20    7.42
   1  -6  -1    6.67    1.35
   1  -6  -1    5.94    1.39
  -1   6   1    5.38    2.15
   1  -6  -1    5.67    1.12
  -1   6   1    6.33    1.31
  -1   6   1    6.60    1.34
   1  -6  -1    5.81    1.27
   1  -6   0   14.62    5.87
  -1   6   0   14.29    1.13
   1  -6   0   15.34    1.59
  -1   6   0   13.49    1.43
   1  -6   0   15.30    1.74
  -1   6   0   14.93    1.72
   1  -6   0   12.30    1.71
   1  -6   0   12.86    1.65
   1  -6   1  484.09    8.24
  -1   6  -1  486.53    8.07
   1  -6   1  462.59    8.29
   1  -6   1  460.81   17.42
  -1   6  -1  473.11   13.60
   1  -6   1  450.60   13.72
   1  -6   1  470.94    7.34
   1  -6   1  490.17   23.24
   1  -6   2  937.78   12.34
   1  -6   2  907.90   20.16
   1  -6   2  938.35   26.36
  -1   6  -2  969.06   11.46
   1  -6   2  936.92   12.01
   1  -6   2  897.30   10.50
  -1   6  -2  947.92   12.64
  -1   6  -3  133.96    3.95
  -1   6  -3  131.53    4.73
   1  -6   3  114.15    7.15
   1  -6   3  118.39    4.27
   1  -6   3  131.39   10.05
   1  -6   4    3.38    1.94
  -1   6  -4    4.19    1.30
   1  -6   4    6.83    1.50
  -1   6  -4    3.99    1.31
   1  -6   5   43.35    2.37
  -1   6  -5   43.91    2.41
  -1   6  -6  138.39    3.40
  -1   5   8  243.41    3.44
   1  -5  -8  255.34    4.56
   1  -5  -7    6.97    1.51
  -1   5   7    9.33    1.22
   1  -5  -7    7.87    1.38
  -1   5   7    7.50    1.06
  -1   5   6    4.73    1.13
  -1   5   6    3.68    1.01
   1  -5  -6    3.11    1.30
   1  -5  -6    3.12    1.34
  -1   5   6    3.28    0.93
  -1   5   6    3.33    1.53
  -1   5   6    2.84    1.02
   1  -5  -5  188.90    5.82
  -1   5   5  205.81    5.15
  -1   5   5  210.71    5.00
  -1   5   5  200.28    4.86
   1  -5  -5  194.82    5.66
  -1   5   5  196.05    4.78
   1  -5  -5  208.51    6.16
  -1   5   5  188.34    4.04
   1  -5  -4  907.21   12.22
  -1   5   4  933.43   16.26
  -1   5   4  981.22   11.78
   1  -5  -4  900.76   25.90
  -1   5   4  936.08   10.30
  -1   5   4  894.95    8.48
  -1   5   4  970.96   10.72
  -1   5   3  249.78    4.84
   1  -5  -3  258.08   15.41
   1  -5  -3  264.11    5.93
  -1   5   3  274.12    5.89
   1  -5  -3  249.71    5.89
  -1   5   3  263.30    9.54
  -1   5   3  250.35    5.85
   1  -5  -3  252.28    5.39
  -1   5   3  262.56    5.10
  -1   5   3  270.65    5.75
  -1   5   2    3.47    1.21
   1  -5  -2    8.28    1.24
  -1   5   2    5.09    1.00
  -1   5   2    4.07    1.25
   1  -5  -2    6.69    1.36
  -1   5   2    4.75    1.28
   1  -5  -2    5.93    1.77
   1  -5  -2    5.58    4.56
  -1   5   2    4.62    1.96
   1  -5  -2    7.24    1.56
   1  -5  -2    5.99    1.31
  -1   5   1    6.55    1.40
  -1   5   1    5.44    0.98
  -1   5   1   11.54    1.45
   1  -5  -1    4.57    2.22
   1  -5  -1   10.96    1.54
   1  -5  -1   11.85    1.59
  -1   5   1    6.42    2.53
   1  -5  -1    8.67    1.56
   1  -5  -1    9.53    1.66
  -1   5   1    5.86    1.34
   1  -5  -1    7.35    2.04
  -1   5   0  595.77    9.14
  -1   5   0  631.22    8.34
  -1   5   0  595.45    9.32
   1  -5   0  558.47   16.66
   1  -5   0  584.84    7.96
   1  -5   0  554.91   13.16
  -1   5   0  593.24    9.13
   1  -5   0  574.36    8.62
   1  -5   0  527.50   24.72
   1  -5   0  568.20    8.32
  -1   5  -1 1066.93   21.00
  -1   5  -1 1094.97   12.39
   1  -5   1 1077.17   11.84
   1  -5   1 1169.44   11.66
  -1   5  -1 1113.19   10.64
   1  -5   1 1070.40   20.18
  -1   5  -1 1129.50   13.45
   1  -5   1 1087.29   25.58
   1  -5   1 1116.36   20.93
  -1   5  -2  150.49    7.24
   1  -5   2  151.64    8.23
   1  -5   2  159.49    4.56
   1  -5   2  154.66    4.10
   1  -5   2  141.79   11.60
   1  -5   2  160.93    8.18
   1  -5   2  159.61   10.34
  -1   5  -2  161.86    5.08
  -1   5  -2  163.65    4.56
  -1   5  -3   11.43    1.42
   1  -5   3    7.57    3.76
  -1   5  -3    9.39    1.99
   1  -5   3   10.01    1.33
  -1   5  -3   10.45    1.55
  -1   5  -3   12.05    1.73
   1  -5   3    9.59    2.84
   1  -5   3    6.90    2.45
  -1   5  -3   11.02    1.44
   1  -5   4   72.96    7.43
  -1   5  -4   66.98    2.96
  -1   5  -4   74.36    3.79
   1  -5   4   64.15    5.59
   1  -5   4   61.24    2.70
  -1   5  -5  580.24   10.48
  -1   5  -5  500.12    7.77
   1  -5   5  492.29   14.82
   1  -5   5  584.05   18.86
  -1   5  -5  556.91    9.81
  -1   5  -6  245.36    5.00
  -1   5  -6  274.94    6.49
  -1   5  -7   40.44    2.52
  -1   5  -7   36.03    2.13
  -1   5  -8    3.84    0.78
   1  -4  -9   64.81    2.14
  -1   4   9   55.34    1.53
  -1   4   8    7.11    0.90
   1  -4  -8    9.09    1.50
  -1   4   8    7.56    1.55
  -1   4   7   26.84    1.72
   1  -4  -7   25.36    2.28
  -1   4   7   28.05    1.78
   1  -4  -7   26.34    2.47
  -1   4   7   25.25    1.84
  -1   4   6  742.28   10.05
  -1   4   6  727.65    8.42
  -1   4   6  748.77    9.74
  -1   4   6  750.15    9.72
   1  -4  -5 1168.35   15.57
  -1   4   5 1174.26   12.21
   1  -4  -5 1035.12   12.88
   1  -4  -5 1009.59   13.40
  -1   4   5 1146.55   12.92
   1  -4  -4  220.92    5.56
   1  -4  -4  256.91    7.04
   1  -4  -4  205.55   11.02
  -1   4   4  231.78    5.31
  -1   4   4  241.56    5.38
  -1   4   4  221.40    7.26
  -1   4   4  239.97    5.82
  -1   4   4  233.72    5.64
  -1   4   3   39.93    2.12
  -1   4   3   36.84    2.40
  -1   4   3   36.21    1.99
  -1   4   3   40.80    3.60
  -1   4   3   39.34    2.25
   1  -4  -3   38.06    2.19
   1  -4  -3   35.23    2.13
   1  -4  -3   39.50    2.13
  -1   4   2  131.05    7.09
  -1   4   2  110.72    3.86
   1  -4  -2  126.20    3.72
  -1   4   2  129.45    3.52
   1  -4  -2  120.40    5.18
   1  -4  -2  121.82    3.54
   1  -4  -2  119.42    3.39
  -1   4   2  118.53    3.60
  -1   4   2  124.60    3.09
   1  -4  -2  132.62    3.53
   1  -4  -2  123.17    3.51
  -1   4   2  120.75    3.07
  -1   4   1 2764.18   20.60
  -1   4   1 2788.88   17.30
  -1   4   1 2696.34   15.87
  -1   4   1 2633.28   35.54
   1  -4  -1 2769.20   26.61
   1  -4  -1 2785.16   18.57
   1  -4  -1 2663.94   28.98
   1  -4  -1 2756.03   17.92
   1  -4  -1 2841.72   17.89
   1  -4  -1 2767.03   18.31
   1  -4  -1 2779.06   17.44
  -1   4   1 2905.49   16.06
  -1   4   0  908.18    7.63
  -1   4   0  890.69   10.87
  -1   4   0  908.45    9.06
   1  -4   0  835.11   17.20
   1  -4   0  940.35    8.91
   1  -4   0  916.73   15.51
   1  -4   0  903.90    9.14
  -1   4   0  959.32   10.73
   1  -4   0  873.88   15.21
  -1   4  -1   16.44    1.46
  -1   4  -1   17.03    1.09
   1  -4   1   15.00    2.40
  -1   4  -1   16.63    1.62
  -1   4  -1   16.60    2.97
   1  -4   1   14.30    3.05
  -1   4  -1   18.75    1.81
  -1   4  -1   17.46    1.37
   1  -4   1   14.13    2.38
   1  -4   1   15.55    1.23
   1  -4   2   69.79    2.39
   1  -4   2   74.10    4.88
  -1   4  -2   69.54    3.18
  -1   4  -2   76.03    4.83
  -1   4  -2   71.39    2.76
   1  -4   2   77.05    4.20
   1  -4   3  321.81   10.02
   1  -4   3  222.64    9.12
   1  -4   3  247.02   12.70
  -1   4  -3  307.36    5.56
  -1   4  -3  312.17    5.74
  -1   4  -3  279.07    5.05
  -1   4  -3  324.49    8.94
  -1   4  -4 1311.12   14.45
  -1   4  -4 1314.38   12.36
   1  -4   4 1371.65   28.83
  -1   4  -4 1379.17   15.61
  -1   4  -4 1261.56   12.28
  -1   4  -5  428.37    8.95
   1  -4   5  416.07   15.38
  -1   4  -5  410.12    6.86
  -1   4  -5  442.40    9.31
  -1   4  -6    4.85    1.69
   1  -4   6    4.45    3.21
  -1   4  -6    3.77    1.31
  -1   4  -7    4.40    1.49
  -1   4  -7    4.34    1.13
  -1   4  -8  236.85    5.85
   1  -3  -9    3.50    0.93
  -1   3   9    2.96    0.57
  -1   3   8   18.59    2.52
  -1   3   8   19.63    1.34
  -1   3   8   18.60    1.45
   1  -3  -8   16.35    1.78
  -1   3   7  531.39    7.57
   1  -3  -7  549.82    9.96
  -1   3   7  552.25    8.22
  -1   3   7  513.72   12.60
  -1   3   7  518.55    7.07
  -1   3   6 1614.15   15.16
  -1   3   6 1592.57   15.61
  -1   3   6 1577.51   14.65
  -1   3   6 1519.14   23.37
   1  -3  -6 1534.69   17.08
   1  -3  -6 1554.29   18.30
  -1   3   5  186.57    4.63
  -1   3   5  179.60    7.77
   1  -3  -5  181.25    6.20
   1  -3  -5  144.63    4.28
  -1   3   5  186.24    8.85
  -1   3   5  197.50    5.38
   1  -3  -5  161.23    4.47
   1  -3  -5  157.13    4.88
  -1   3   5  188.22    5.16
  -1   3   5  192.27    5.21
   1  -3  -4   86.73    3.34
  -1   3   4  106.01    4.45
   1  -3  -4   78.13    6.14
  -1   3   4   96.70    5.28
  -1   3   4   99.03    3.74
   1  -3  -4  121.81    5.00
  -1   3   4  100.76    3.65
  -1   3   4   93.52    6.17
  -1   3   4   95.23    3.73
  -1   3   3  412.59    8.95
   1  -3  -3  441.31    9.41
  -1   3   3  359.58    6.57
  -1   3   3  414.82   11.39
   1  -3  -3  419.34    6.28
  -1   3   3  400.19    6.88
  -1   3   3  415.26    9.52
   1  -3  -3  388.07    5.99
   1  -3  -2 2215.02   14.86
   1  -3  -2 2150.24   20.55
  -1   3   2 2222.10   16.31
  -1   3   2 2317.89   26.42
   1  -3  -2 2283.91   14.77
   1  -3  -2 2184.87   14.77
  -1   3   2 2207.86   14.25
  -1   3   2 2216.17   16.76
   1  -3  -2 2122.98   14.04
  -1   3   2 2295.27   14.88
   1  -3  -1 4315.73   21.28
  -1   3   1 4367.66   20.42
  -1   3   1 4342.25   20.15
   1  -3  -1 4338.73   21.72
  -1   3   1 4401.46   22.55
   1  -3  -1 4343.53   21.66
   1  -3  -1 4307.75   30.12
  -1   3   1 4372.90   21.44
   1  -3   0  431.82   10.25
   1  -3   0  467.92    9.44
  -1   3   0  473.90    6.52
   1  -3   0  443.92    8.98
   1  -3   0  439.27    5.07
  -1   3  -1  279.10    9.39
   1  -3   1  296.07    6.15
   1  -3   1  291.04    8.56
   1  -3   1  279.66    7.40
  -1   3  -1  279.39    4.79
  -1   3  -1  289.71    5.23
  -1   3  -1  286.94    4.23
  -1   3  -2  925.72    8.83
   1  -3   2  948.71   15.71
  -1   3  -2  969.25   15.31
   1  -3   3 1751.86   21.45
  -1   3  -3 1798.32   19.37
  -1   3  -4  828.90    9.06
  -1   3  -4  820.71   10.06
  -1   3  -4  806.06    8.83
  -1   3  -5   13.35    1.92
  -1   3  -5   13.09    1.87
  -1   3  -5   12.89    1.37
   1  -3   5    9.91    2.05
  -1   3  -5    9.52    1.32
  -1   3  -5   12.08    1.25
  -1   3  -5   11.77    1.87
  -1   3  -6    4.47    0.90
   1  -3   6    2.87    2.17
  -1   3  -6    5.12    1.13
  -1   3  -7  168.90    5.43
  -1   3  -7  161.53    5.57
  -1   3  -7  157.64    4.59
  -1   3  -8  462.66    7.97
  -1   3  -8  462.86    7.05
  -1   3  -9   64.04    3.01
   1  -2 -10    2.62    0.56
   1  -2  -9   70.55    3.01
  -1   2   9   68.43    3.67
  -1   2   8  516.13    6.39
   1  -2  -8  500.23    9.00
  -1   2   8  518.80    6.85
   1  -2  -7  446.41    9.38
  -1   2   7  513.62    7.29
   1  -2  -7  446.14    7.24
   1  -2  -7  511.83    9.75
   1  -2  -7  458.08    9.36
   1  -2  -7  502.36    9.27
  -1   2   7  447.68   12.28
  -1   2   7  530.34    8.06
  -1   2   7  535.06   13.81
  -1   2   6  212.37    5.63
  -1   2   6  195.60    9.15
  -1   2   6  236.26    5.62
   1  -2  -6   57.83    3.54
  -1   2   6  219.08    9.72
   1  -2  -6   95.18    3.70
  -1   2   5   40.40    4.78
  -1   2   5   48.29    2.97
   1  -2  -5   17.35    2.00
   1  -2  -5   13.70    2.51
  -1   2   5   35.99    2.91
  -1   2   5   33.67    4.27
  -1   2   4  309.40    6.59
   1  -2  -4  325.96    5.91
  -1   2   4  310.66    6.50
   1  -2  -4  329.68    5.52
  -1   2   4  297.97   10.21
   1  -2  -4  342.92    6.17
   1  -2  -4  322.98    5.60
  -1   2   4  296.66   10.70
  -1   2   3 2849.81   20.18
  -1   2   3 2756.78   20.18
  -1   2   3 2761.02   28.03
  -1   2   3 3128.24   31.93
  -1   2   3 3122.51   24.96
   1  -2  -3 3013.23   18.30
  -1   2   2 1901.65   16.05
   1  -2  -2 1609.32    9.72
   1  -2  -2 1801.40   10.73
  -1   2   2 1934.63   20.57
  -1   2   2 1960.80   18.29
   1  -2  -2 1537.94   15.17
  -1   2   1  566.62    5.62
  -1   2   1  581.38   12.28
   1  -2   0 1682.89   16.68
   1  -2   0 1646.50   15.78
   1  -2   1 2584.56   23.93
  -1   2  -1 2617.66   24.02
  -1   2  -2 4640.69   30.99
   1  -2   2 4658.16   26.08
   1  -2   2 4632.60   27.41
  -1   2  -3 1371.24   14.45
   1  -2   3 1410.51   16.92
  -1   2  -4   86.44    3.42
  -1   2  -4   79.31    2.71
   1  -2   4   87.87    4.26
  -1   2  -5  242.49    5.34
  -1   2  -5  225.17    4.55
  -1   2  -5  224.48    5.71
  -1   2  -5  240.82    5.05
  -1   2  -5  231.28    5.65
  -1   2  -5  238.53    4.67
   1  -2   5  214.96    7.34
  -1   2  -6 1372.09   14.53
  -1   2  -6 1405.64   14.14
  -1   2  -6 1468.01   14.14
   1  -2   6 1406.87   22.08
  -1   2  -6 1367.96   12.62
  -1   2  -6 1385.26   15.72
  -1   2  -6 1325.86   11.47
  -1   2  -6 1383.31   13.05
  -1   2  -7  548.51   10.05
  -1   2  -7  563.33   10.71
  -1   2  -7  530.47    7.91
  -1   2  -7  527.22    8.48
  -1   2  -7  509.54    7.19
  -1   2  -7  588.98   11.63
  -1   2  -8   37.82    2.41
  -1   2  -8   30.12    3.17
  -1   2  -8   32.02    2.19
  -1   2  -8   41.35    1.95
  -1   2  -9    4.38    1.33
  -1   2  -9    4.98    1.58
  -1   1   9  538.87    9.92
  -1   1   9  527.71   10.52
   1  -1  -9  492.40    8.13
   1  -1  -9  531.45    8.71
   1  -1  -9  532.74    7.08
  -1   1   9  476.94    5.63
   1  -1  -8  733.70   11.05
   1  -1  -8  757.71   12.20
   1  -1  -8  766.85   10.30
   1  -1  -7    2.68    1.36
  -1   1   7    2.97    1.77
   1  -1  -7    3.93    1.62
  -1   1   7    3.01    1.54
  -1   1   7    3.58    1.09
   1  -1  -7    2.36    1.21
   1  -1  -7    1.93    1.44
   1  -1  -7    7.70    1.58
  -1   1   7    2.85    0.85
  -1   1   6   46.30    2.26
   1  -1  -6   41.54    2.52
   1  -1  -6   40.43    3.00
   1  -1  -6   41.93    2.96
   1  -1  -6   41.10    2.69
  -1   1   6   39.46    3.55
  -1   1   5 1129.11   11.84
  -1   1   5 1108.68   18.80
   1  -1  -5  906.08   10.75
   1  -1  -5  983.49   13.03
   1  -1  -4 3798.55   22.96
   1  -1  -4 3862.64   22.96
  -1   1   4 3825.10   24.68
  -1   1   3  951.26    9.98
   1  -1  -3 1084.88    9.41
  -1   1   3 1135.03   13.58
  -1   1   3  978.30   16.12
  -1   1   3  888.97   15.56
  -1   1   2   91.27    3.18
  -1   1   2   98.78    2.48
   1  -1  -2   89.78    3.46
  -1   1   2   99.24    4.16
   1  -1  -1 1290.71    9.99
  -1   1   1 1275.54   12.69
   1  -1  -1 1421.72   12.82
  -1   1   1 1367.48   10.81
   1  -1  -1 1233.65   11.30
  -1   1   1 1330.04   10.43
   1  -1   0 2985.42   18.33
   1  -1   0 2956.35   17.14
  -1   1  -1 9999.00   47.58
  -1   1  -1 9902.95   42.99
  -1   1  -2  295.99    5.64
   1  -1   2  301.23    3.19
  -1   1  -3   28.26    2.24
  -1   1  -4  107.23    3.28
   1  -1   4  106.69    3.27
   1  -1   5 2235.86   25.78
  -1   1  -5 2286.12   16.44
  -1   1  -6 2345.94   20.16
  -1   1  -6 2537.09   23.38
   1  -1   6 2453.75   29.98
  -1   1  -6 2649.00   23.79
  -1   1  -6 2451.93   19.04
  -1   1  -7  165.11    4.53
  -1   1  -7  183.56    6.59
   1  -1   7  169.64    6.96
  -1   1  -7  172.41    5.41
  -1   1  -7  174.48    4.65
  -1   1  -7  172.32    4.94
  -1   1  -8   45.16    2.03
  -1   1  -8   46.53    3.36
  -1   1  -8   49.78    2.58
  -1   1  -8   50.41    3.77
  -1   1  -8   44.90    2.30
  -1   1  -8   45.29    2.63
  -1   1  -9  128.05    4.75
  -1   1  -9  124.59    3.51
  -1   1 -10  335.34    4.44
   1   0  -9  141.37    3.24
   1   0  -9  141.75    4.26
   1   0  -8   14.29    1.87
   1   0  -8   14.59    1.55
  -1   0   8   12.71    2.41
  -1   0   8   14.83    2.26
   1   0  -8   14.06    2.19
   1   0  -7    3.68    1.60
   1   0  -7    2.82    1.16
  -1   0   7    5.42    1.83
   1   0  -7    2.08    0.79
  -1   0   7    2.65    1.62
   1   0  -7    3.85    1.40
   1   0  -7    5.04    1.55
  -1   0   7    2.73    1.57
   1   0  -6  826.77   10.76
   1   0  -6  837.27   11.27
   1   0  -6  791.70   10.08
   1   0  -6  794.54   11.35
   1   0  -6  799.92   11.86
   1   0  -6  769.20    8.21
  -1   0   5 2444.61   25.99
  -1   0   5 2515.64   16.06
  -1   0   5 2710.85   31.93
   1   0  -5 2577.50   18.86
   1   0  -5 2599.44   20.50
   1   0  -5 2457.95   15.91
   1   0  -5 2589.81   19.45
   1   0  -5 2476.19   18.64
   1   0  -4 1047.02    8.86
  -1   0   4 1079.24   15.06
  -1   0   4  955.12   13.72
  -1   0   4  957.13    8.88
   1   0  -4 1040.06   10.37
   1   0  -4 1105.74   10.87
  -1   0   4  930.94   17.09
  -1   0   4 1115.19   16.86
  -1   0   3   35.18    2.81
  -1   0   3   32.77    2.48
  -1   0   3   30.07    1.45
  -1   0   3   33.07    3.04
   1   0  -3   36.42    2.14
  -1   0   3   31.13    2.23
   1   0  -3   30.43    1.58
  -1   0   2  338.88    7.18
  -1   0   2  347.95    5.93
   1   0  -2  343.20    4.56
  -1   0   2  387.61    7.25
  -1   0   2  361.32    5.72
  -1   0   2  374.30    7.71
  -1   0   1 6335.12   28.45
   1   0  -1 6249.03   27.26
   1   0   0 2619.93   15.24
   1   0   0 2502.31   14.73
  -1   0  -1  765.66    6.73
   1   0   1  775.16    6.89
   1   0   2  321.02    5.01
  -1   0  -2  306.06    5.10
   1   0   3  466.87    7.77
  -1   0  -3  452.99    6.06
   1   0   4 3174.74   26.09
  -1   0  -4 2984.77   25.77
   1   0   5  996.39   15.69
  -1   0  -5  960.51   15.50
  -1   0  -5  965.18    9.68
  -1   0  -6   -0.03    0.00
  -1   0  -6   17.62    1.69
   1   0   6   11.08    2.17
  -1   0  -6   18.08    2.31
  -1   0  -6   -0.03    0.00
   1   0   6   12.05    2.22
  -1   0  -7   31.02    2.28
  -1   0  -7   37.40    3.24
  -1   0  -7   32.14    2.22
  -1   0  -7   35.74    3.23
  -1   0  -7   32.45    2.04
  -1   0  -7   28.39    1.80
   1   0   7   28.79    3.01
  -1   0  -8  503.14   10.76
   1   0   8  488.96   12.44
  -1   0  -9  521.95   10.07
  -1   0  -9  488.24    7.93
   1   1  -9   11.97    1.67
   1   1  -8    5.87    0.99
   1   1  -8    7.94    1.84
   1   1  -8    6.52    1.02
  -1  -1   8    5.16    0.94
  -1  -1   8    5.14    1.55
  -1  -1   7  683.34   14.36
   1   1  -7  650.78    8.17
   1   1  -7  670.88   10.72
  -1  -1   6 1104.98   18.70
   1   1  -6 1078.05   10.75
  -1  -1   6 1199.72   20.51
   1   1  -6 1107.07   14.52
  -1  -1   6 1132.63   17.13
   1   1  -6 1056.21   10.80
   1   1  -6 1100.99   14.20
   1   1  -6 1108.92   13.58
  -1  -1   6  972.34   18.74
   1   1  -5  299.61    5.22
  -1  -1   5  294.61    8.72
  -1  -1   5  310.38    8.62
   1   1  -5  337.75    6.56
   1   1  -5  302.68    6.31
  -1  -1   5  328.42   10.15
   1   1  -5  322.76    6.48
  -1  -1   5  323.50   10.75
   1   1  -5  320.13    6.67
  -1  -1   4  246.17    9.25
   1   1  -4  229.86    5.36
  -1  -1   4  198.97    6.41
  -1  -1   4  202.21    6.90
  -1  -1   4  204.80    7.34
   1   1  -4  208.96    4.16
   1   1  -4  227.71    4.79
  -1  -1   3  716.70   14.74
  -1  -1   3  588.75   11.50
   1   1  -3  634.50   10.25
  -1  -1   3  498.87    6.81
   1   1  -3  571.09   10.29
  -1  -1   3  627.62   10.93
  -1  -1   3  596.32    9.55
  -1  -1   2 8234.60   43.15
  -1  -1   2 8134.19   41.92
   1   1  -2 8183.10   47.88
  -1  -1   1 7913.84   36.44
  -1  -1   1 7983.53   37.76
  -1  -1   0  148.21    3.78
  -1  -1   0  151.81    3.28
  -1  -1  -1  186.58    3.45
   1   1   1  154.86    4.40
   1   1   2 2168.32   17.53
  -1  -1  -2 2014.98   15.20
   1   1   2 2130.91   20.33
  -1  -1  -2 1996.84   11.59
   1   1   3 5691.12   36.57
   1   1   3 5907.00   34.02
  -1  -1  -3 5731.08   34.35
   1   1   3 5795.44   24.32
   1   1   3 5879.90   29.83
  -1  -1  -4 2045.70   15.08
   1   1   4 2077.92   17.39
  -1  -1  -5  199.49    7.15
   1   1   5  200.77    7.92
   1   1   5  191.42    5.81
   1   1   6   44.89    3.80
  -1  -1  -6   49.50    2.60
   1   1   6   46.90    3.29
  -1  -1  -6   56.39    4.39
   1   1   6   46.25    3.89
  -1  -1  -7  609.52    9.21
  -1  -1  -7  583.08    8.07
  -1  -1  -7  671.24   15.39
  -1  -1  -7  628.99   12.16
  -1  -1  -7  618.64    8.79
   1   1   7  642.94   13.11
  -1  -1  -8 1238.89   12.11
  -1  -1  -8 1248.52   14.53
  -1  -1  -8 1211.74   13.40
  -1  -1  -9  120.62    4.11
  -1  -1  -9  125.48    3.86
  -1  -1 -10    6.68    0.98
   1   2  -9   23.18    1.90
   1   2  -8  383.08    8.40
   1   2  -8  375.04    5.85
   1   2  -7  891.20   13.49
   1   2  -7  884.10   10.03
   1   2  -6   14.40    2.04
  -1  -2   6   19.66    2.75
   1   2  -6   15.71    2.08
  -1  -2   6   13.69    2.82
   1   2  -6   16.37    1.63
  -1  -2   6   17.19    1.56
  -1  -2   6   17.74    3.20
  -1  -2   5   40.89    2.01
  -1  -2   5   41.68    3.63
   1   2  -5   42.32    3.01
  -1  -2   5   46.83    4.87
  -1  -2   5   44.18    3.50
   1   2  -5   43.30    2.85
   1   2  -5   42.76    2.68
   1   2  -5   45.40    2.77
  -1  -2   5   40.46    4.05
  -1  -2   4  316.71    9.94
   1   2  -4  358.38    7.07
  -1  -2   4  336.75    8.32
  -1  -2   4  417.13   13.47
  -1  -2   4  353.52   10.18
   1   2  -4  389.04    6.84
  -1  -2   3 2021.21   22.55
   1   2  -3 1900.59   14.19
   1   2  -3 2045.91   15.37
  -1  -2   3 1986.14   16.35
  -1  -2   3 1985.71   18.70
  -1  -2   3 2423.22   32.60
   1   2  -3 1956.87   15.41
   1   2  -3 1907.55   22.30
  -1  -2   3 2403.84   37.95
   1   2  -3 1930.55   12.03
  -1  -2   3 1952.49   12.27
  -1  -2   2 3446.85   17.03
   1   2  -2 3556.37   34.70
  -1  -2   2 3806.30   48.12
  -1  -2   2 3501.22   22.83
   1   2  -2 3178.30   30.50
  -1  -2   1   15.84    1.59
   1   2  -1   18.93    4.05
  -1  -2   1   20.26    1.45
  -1  -2   1   17.13    3.72
   1   2  -1   10.65    1.13
  -1  -2   0   37.30    3.06
  -1  -2   0   38.50    1.17
   1   2   0   34.71    2.25
  -1  -2  -1 2301.20   15.43
   1   2   1 2328.57   20.25
   1   2   1 2353.35   14.70
  -1  -2  -2 7345.15   53.27
   1   2   2 7330.57   52.39
   1   2   2 7241.82   45.56
  -1  -2  -3 1366.55    9.24
   1   2   3 1351.23   17.34
  -1  -2  -3 1372.11   19.09
   1   2   3 1342.67   19.07
   1   2   3 1352.87   10.90
   1   2   4   75.36    5.00
  -1  -2  -4   85.25    2.59
   1   2   4   74.05    4.08
  -1  -2  -4   85.34    4.44
   1   2   4   78.02    2.55
  -1  -2  -4   81.01    2.46
  -1  -2  -5   36.76    2.09
  -1  -2  -5   31.31    3.40
   1   2   5   36.95    3.74
  -1  -2  -5   37.48    1.80
   1   2   6 1048.70   18.66
  -1  -2  -6 1017.45   10.51
  -1  -2  -6 1142.86   19.62
  -1  -2  -6 1093.99   12.68
  -1  -2  -6 1178.77   13.03
  -1  -2  -7 1440.41   14.99
  -1  -2  -7 1428.55   14.94
  -1  -2  -8   64.58    2.79
  -1  -2  -8   57.44    2.74
  -1  -2  -8   62.93    3.14
  -1  -2  -9    8.37    1.45
  -1  -2  -9    7.76    1.31
  -1  -2 -10   19.98    1.37
  -1  -2 -10   16.02    1.32
  -1  -3   8  286.75    4.51
   1   3  -8  263.33    4.56
   1   3  -7   51.09    2.93
   1   3  -6    5.43    1.17
  -1  -3   6    3.27    1.95
  -1  -3   6    4.37    1.98
   1   3  -6    5.61    1.51
  -1  -3   6    5.52    1.05
  -1  -3   5  173.90    4.23
  -1  -3   5  148.82    7.60
  -1  -3   5  169.65    3.78
   1   3  -5  188.77    5.97
   1   3  -5  180.86    4.61
  -1  -3   5  201.74   10.68
  -1  -3   5  165.78    8.19
   1   3  -4 2540.18   16.43
  -1  -3   4 2513.60   17.33
  -1  -3   4 2870.49   40.96
  -1  -3   4 2161.73   30.18
  -1  -3   4 3056.97   18.95
  -1  -3   4 2427.15   30.43
  -1  -3   4 2442.20   15.96
   1   3  -4 2571.98   22.36
   1   3  -4 2425.37   19.49
   1   3  -4 2485.69   18.53
   1   3  -3  672.51    8.51
  -1  -3   3  759.86    7.25
  -1  -3   3  744.56    7.10
   1   3  -3  689.55   10.20
   1   3  -3  749.49    9.73
  -1  -3   3  753.28   14.73
  -1  -3   3  781.54    7.96
   1   3  -3  712.49    7.71
  -1  -3   2   54.85    3.77
  -1  -3   2   51.68    4.71
   1   3  -2   56.73    2.91
  -1  -3   2   66.00    1.85
   1   3  -2   60.49    2.71
  -1  -3   2   68.00    2.07
   1   3  -2   54.21    2.03
   1   3  -1   12.97    2.47
  -1  -3   1   14.38    1.03
   1   3  -1   13.64    1.26
   1   3  -1   12.32    1.60
   1   3  -1   11.99    1.73
  -1  -3   1   14.94    2.35
  -1  -3   1   14.07    0.92
   1   3   0 1314.79   19.89
   1   3   0 1392.66    9.68
  -1  -3  -1 3052.70   23.45
   1   3   1 3048.53   29.95
  -1  -3  -1 3124.32   22.01
   1   3   1 3148.66   26.67
   1   3   1 3105.29   17.90
   1   3   1 3108.89   18.80
  -1  -3  -2 1035.61   25.23
   1   3   2 1160.61   24.45
   1   3   2  815.82   10.78
  -1  -3  -2 1045.80    8.49
  -1  -3  -2  914.95    7.11
   1   3   2  896.70    9.76
   1   3   2  886.85    9.06
   1   3   2  895.53    9.55
  -1  -3  -2  883.93   10.48
  -1  -3  -3  169.93    8.85
   1   3   3  164.85    4.29
   1   3   3  154.14    4.14
  -1  -3  -3  157.70    3.16
   1   3   3  156.66    6.86
  -1  -3  -3  175.39    3.55
   1   3   3  153.82    3.83
   1   3   4   89.71    3.48
  -1  -3  -4   88.03    2.79
  -1  -3  -4   88.22    5.80
   1   3   4   90.81    5.73
  -1  -3  -4   98.50    4.95
  -1  -3  -4   95.17    2.98
   1   3   5 2680.74   19.80
  -1  -3  -5 2817.61   20.40
  -1  -3  -5 3026.27   21.48
  -1  -3  -5 2814.28   31.19
  -1  -3  -5 2702.10   18.68
  -1  -3  -5 2889.01   21.83
   1   3   5 2844.37   33.20
   1   3   6 1198.16   21.19
  -1  -3  -6 1129.67   11.66
  -1  -3  -6 1286.77   14.40
  -1  -3  -6 1229.74   21.00
   1   3   6 1180.27   12.87
  -1  -3  -6 1355.96   14.97
  -1  -3  -7   93.98    3.21
  -1  -3  -7  112.69    4.45
  -1  -3  -7  117.69    6.87
  -1  -3  -7  110.83    4.20
   1   3   7   96.94    5.74
   1   3   7  103.66    3.58
   1   3   8   11.46    2.26
  -1  -3  -8   15.19    1.66
  -1  -3  -8   16.31    1.78
  -1  -3  -8   13.14    1.63
   1   3   9   83.67    4.28
   1   3   9   92.29    2.63
   1   3   9   86.43    2.41
  -1  -3  -9   84.53    2.81
  -1  -3  -9   85.51    3.00
   1   3  10  389.16    4.34
  -1  -3 -10  389.19    4.88
  -1  -3 -10  374.77    5.45
   1   4  -8    4.31    1.02
   1   4  -7    2.50    1.21
   1   4  -7    2.06    0.80
  -1  -4   6  524.62   17.05
  -1  -4   6  509.92    7.22
   1   4  -6  517.49    7.35
   1   4  -5  843.28   10.12
  -1  -4   5  759.20   18.66
  -1  -4   5  774.59    9.59
   1   4  -5  812.49   12.12
  -1  -4   5  847.63   21.86
   1   4  -5  894.78   12.71
  -1  -4   4  296.86    5.15
   1   4  -4  306.99    5.95
  -1  -4   4  331.32   13.57
  -1  -4   4  291.12    5.73
   1   4  -4  321.00    7.46
   1   4  -4  298.28    6.66
   1   4  -4  333.88    5.81
  -1  -4   4  285.10   11.89
   1   4  -3   15.44    1.20
   1   4  -3   14.24    1.45
  -1  -4   3   13.31    1.19
   1   4  -3   14.99    1.54
  -1  -4   3   12.26    3.26
   1   4  -3   15.01    1.29
  -1  -4   3   15.02    1.45
   1   4  -3   15.58    1.97
   1   4  -3   11.53    2.09
   1   4  -3   16.69    1.43
   1   4  -2    9.02    1.21
   1   4  -2    9.50    1.20
  -1  -4   2    7.27    2.52
   1   4  -2    7.57    1.29
  -1  -4   2   10.05    3.28
  -1  -4   2    8.29    1.07
   1   4  -2   10.18    1.22
  -1  -4   1 2389.68   15.73
  -1  -4   1 2338.48   15.21
  -1  -4   1 2173.03   29.21
   1   4  -1 2244.25   29.37
  -1  -4   1 1899.38   31.59
   1   4  -1 2341.40   19.22
  -1  -4   1 2708.48   46.78
   1   4  -1 2282.98   16.11
   1   4  -1 2368.13   18.03
   1   4   0 2485.89   17.55
   1   4   0 2433.41   30.37
  -1  -4   0 2510.97   26.95
   1   4   0 2540.48   21.00
   1   4   0 2521.53   15.41
  -1  -4   0 2618.78   15.73
  -1  -4   0 2300.63   16.46
  -1  -4   0 2662.91   16.22
  -1  -4  -1   47.22    2.07
  -1  -4  -1   48.91    1.65
   1   4   1   46.64    2.78
  -1  -4  -1   56.96    9.02
  -1  -4  -1   51.05    1.97
   1   4   1   46.82    2.11
   1   4   1   48.78    4.21
  -1  -4  -1   43.26    2.94
  -1  -4  -1   56.76    2.15
   1   4   1   49.88    3.07
  -1  -4  -1   45.61    3.26
   1   4   1   50.17    2.15
   1   4   2  201.67    7.73
  -1  -4  -2  210.06    6.13
   1   4   2  226.97    5.71
   1   4   2  225.27    5.23
   1   4   2  214.48    4.86
  -1  -4  -2  225.64    3.86
   1   4   2  214.52    4.67
  -1  -4  -2  244.82    4.53
  -1  -4  -2  218.80    3.99
  -1  -4  -2  226.92    4.06
  -1  -4  -3  310.42    5.28
   1   4   3  291.11    6.14
  -1  -4  -3  296.78    5.05
   1   4   3  312.18    6.18
   1   4   3  271.04    5.97
  -1  -4  -3  350.85   15.67
  -1  -4  -3  322.33    5.53
  -1  -4  -3  308.19    4.99
   1   4   4 1328.56   13.81
   1   4   4 1277.03   11.80
  -1  -4  -4 1527.29   20.68
  -1  -4  -4 1392.22   27.54
   1   4   4 1374.59   23.16
  -1  -4  -4 1492.81   13.74
   1   4   4 1376.30   14.13
   1   4   5 1300.93   13.29
  -1  -4  -5 1425.63   14.88
  -1  -4  -5 1397.18   21.98
  -1  -4  -5 1416.34   15.21
   1   4   5 1347.04   23.69
   1   4   5 1316.13   14.20
  -1  -4  -6    8.00    1.70
   1   4   6    6.25    1.43
   1   4   6    7.58    1.67
  -1  -4  -6    7.50    1.72
  -1  -4  -6    5.96    1.18
  -1  -4  -7   74.01    3.84
   1   4   7   66.67    4.91
  -1  -4  -7   71.30    3.33
   1   4   7   68.84    2.87
   1   4   7   70.29    2.97
   1   4   8  332.50    9.34
  -1  -4  -8  327.23    6.09
  -1  -4  -8  313.52    6.46
   1   4   9  506.07    5.75
  -1  -4  -9  473.11    6.09
  -1  -4  -9  495.46    6.58
   1   4   9  472.36    5.29
   1   5  -7  100.49    2.94
  -1  -5   7  183.15    3.61
   1   5  -6  385.92    5.60
   1   5  -6  367.31    6.81
   1   5  -5  213.88    5.70
   1   5  -5  195.70    4.20
  -1  -5   5  204.96   11.22
  -1  -5   5  194.39    4.13
  -1  -5   5  187.22    4.38
  -1  -5   4   66.38    7.35
   1   5  -4   50.39    2.36
  -1  -5   4   43.69    2.19
  -1  -5   4   45.50    2.37
  -1  -5   4   70.34   11.84
  -1  -5   4   70.41    7.53
   1   5  -4   51.06    2.81
   1   5  -4   50.48    2.90
  -1  -5   4   46.01    5.40
   1   5  -3   90.19    3.40
   1   5  -3   90.52    2.90
   1   5  -3   84.32    3.00
   1   5  -3   84.60    3.46
  -1  -5   3   74.58    3.01
  -1  -5   3   92.36   11.73
  -1  -5   3   74.92    2.86
  -1  -5   3   88.43    8.01
  -1  -5   2  855.69   12.27
   1   5  -2 1158.19   12.30
   1   5  -2 1202.23   11.76
  -1  -5   2 1471.87   34.83
  -1  -5   2 1152.12   28.03
  -1  -5   2 1136.81   11.85
  -1  -5   2 1063.13   26.40
  -1  -5   2 1266.60   25.66
   1   5  -2 1112.13   12.45
   1   5  -2 1119.23   11.92
   1   5  -2 1059.73   20.05
   1   5  -2 1095.62   10.88
  -1  -5   2 1060.05   10.91
  -1  -5   1 1674.96   15.47
  -1  -5   1 1756.11   40.89
  -1  -5   1 1594.16   25.81
  -1  -5   1 1562.87   13.95
   1   5  -1 1544.86   15.59
  -1  -5   1 1713.06   35.30
  -1  -5   1 1589.99   14.57
  -1  -5   0  298.82    5.72
  -1  -5   0  306.62   12.11
   1   5   0  282.12    5.89
  -1  -5   0  307.66    5.76
   1   5   0  263.83    5.75
   1   5   0  285.85    4.84
  -1  -5   0  287.09    9.19
  -1  -5   0  296.52    5.80
   1   5   0  283.73    6.72
  -1  -5  -1   20.32    1.73
  -1  -5  -1   24.16    2.64
   1   5   1   23.40    2.28
   1   5   1   24.76    1.70
  -1  -5  -1   21.94    1.64
  -1  -5  -1   29.73    7.69
   1   5   2  186.61    5.25
   1   5   2  179.48    6.33
   1   5   2  183.55    4.59
  -1  -5  -2  182.02    4.20
  -1  -5  -2  174.43    4.12
   1   5   2  176.64    5.31
  -1  -5  -2  180.85    4.24
   1   5   3 1808.93   16.47
   1   5   3 1824.88   17.22
  -1  -5  -3 1910.68   15.92
   1   5   3 1847.96   23.31
   1   5   3 1883.46   16.78
  -1  -5  -3 1803.06   14.82
   1   5   4  811.14   10.89
   1   5   4  808.79   16.43
  -1  -5  -4  872.64   24.89
  -1  -5  -4  803.04   10.52
   1   5   4  733.66    9.10
  -1  -5  -4  877.41   16.51
   1   5   4  837.01   11.15
   1   5   4  709.76   15.79
  -1  -5  -4  876.82   11.27
   1   5   5   18.04    1.81
  -1  -5  -5   17.69    2.02
   1   5   5   20.79    3.27
   1   5   5   20.54    2.07
   1   5   5   23.26    2.19
  -1  -5  -5   20.51    2.14
   1   5   6    1.97    1.25
   1   5   6    3.66    1.95
   1   5   6    2.79    1.15
  -1  -5  -6    2.23    0.96
  -1  -5  -6    2.01    1.38
   1   5   7  141.94    3.92
   1   5   7  132.93    3.63
  -1  -5  -7  139.90    4.88
  -1  -5  -7  130.78    3.80
   1   5   8  518.18   10.57
   1   5   8  519.00    6.29
   1   5   8  482.42    5.55
   1   5   8  499.82    6.15
  -1  -5  -8  483.67    6.12
  -1  -5  -8  495.18    7.54
  -1  -5  -9  110.60    2.64
  -1  -6   5    9.90    1.35
  -1  -6   5    8.63    1.36
  -1  -6   4   93.79    3.37
  -1  -6   4   76.19    2.66
   1   6  -4   88.28    3.23
  -1  -6   4   69.95    5.28
  -1  -6   4   91.33    3.45
  -1  -6   3  396.09    7.01
   1   6  -3  417.87    6.77
   1   6  -3  404.80    5.93
   1   6  -3  374.05    6.94
  -1  -6   3  370.61   12.16
  -1  -6   3  378.59    7.25
  -1  -6   3  352.90    6.23
   1   6  -2  394.53    6.52
  -1  -6   2  387.22    7.41
   1   6  -2  379.72    7.16
  -1  -6   2  374.55    6.72
  -1  -6   2  380.89    7.03
  -1  -6   2  390.84   12.61
  -1  -6   1    4.32    2.12
   1   6  -1    3.22    1.05
   1   6  -1    4.58    2.08
  -1  -6   1    2.80    3.68
  -1  -6   1    3.46    1.85
   1   6  -1    4.06    1.24
   1   6  -1    5.80    1.25
  -1  -6   1    4.25    1.54
   1   6   0    7.19    1.38
   1   6   0    5.84    2.42
  -1  -6   0   15.89    2.67
  -1  -6   0    6.17    5.40
   1   6   0    7.31    1.07
  -1  -6   0    6.86    2.43
   1   6   0    7.41    1.59
  -1  -6   0    9.94    1.75
  -1  -6  -1  574.68   27.12
   1   6   1  514.12    7.01
  -1  -6  -1  538.09    7.91
   1   6   1  492.39    8.70
  -1  -6  -1  547.43    8.76
   1   6   1  515.60    8.63
  -1  -6  -1  533.52    8.14
   1   6   2 1233.59   13.67
  -1  -6  -2 1219.65   12.89
   1   6   2 1170.15   10.03
   1   6   2 1243.83   12.39
  -1  -6  -2 1179.34   12.30
   1   6   2 1153.20   23.57
   1   6   2 1174.58   13.44
   1   6   2 1222.04   13.40
   1   6   3  282.67   10.95
   1   6   3  281.46    6.37
  -1  -6  -3  277.95    6.16
   1   6   3  256.72    5.71
   1   6   3  284.65    5.20
   1   6   3  284.78    6.03
   1   6   3  267.15    5.76
  -1  -6  -3  258.51    5.50
   1   6   4    2.43    0.87
  -1  -6  -4    3.73    1.40
   1   6   4    2.69    1.68
   1   6   4    3.66    1.17
   1   6   4    3.32    1.33
   1   6   5    4.45    1.18
   1   6   5    4.71    1.92
  -1  -6  -5    5.83    1.47
   1   6   5    4.02    0.88
   1   6   5    5.64    1.27
   1   6   5    5.75    1.23
  -1  -6  -5    3.51    1.06
   1   6   5    4.64    1.00
  -1  -6  -6  461.94    8.38
   1   6   6  455.86    6.20
   1   6   6  492.89   11.40
   1   6   6  478.81    6.84
   1   6   6  488.44    7.10
   1   6   6  460.58    5.94
   1   6   7  477.27    5.52
   1   6   7  482.14    5.67
   1   6   7  501.33    6.10
  -1  -6  -7  505.00    7.98
   1   6   8   10.94    0.81
  -1  -7   4  320.47    4.75
  -1  -7   4  299.43    4.76
  -1  -7   3  171.75    4.14
  -1  -7   3  177.51    4.11
  -1  -7   3  181.85    4.24
   1   7  -2    2.28    0.68
  -1  -7   2    2.03    0.78
  -1  -7   2    2.34    1.04
  -1  -7   2    1.29    1.01
   1   7  -2    3.66    0.83
  -1  -7   2    2.65    1.01
   1   7  -1   28.53    1.83
   1   7  -1   28.33    1.74
  -1  -7   1   24.22    1.70
  -1  -7   1   26.08    1.91
  -1  -7   1   27.08    2.02
   1   7  -1   24.44    1.69
  -1  -7   1   29.34    2.00
   1   7   0  231.65    5.21
   1   7   0  213.26    4.83
  -1  -7   0  189.83    4.60
  -1  -7   0  213.50    5.25
   1   7   0  205.63    4.81
  -1  -7   0  203.02    4.80
  -1  -7   0  209.65    5.00
   1   7   1  708.32    9.24
  -1  -7  -1  640.88    8.87
  -1  -7  -1  701.81    9.67
  -1  -7  -1  661.18    8.87
   1   7   2  169.82    4.29
   1   7   2  172.11    4.67
  -1  -7  -2  162.68    4.56
   1   7   2  176.22    3.90
  -1  -7  -2  182.85    5.01
  -1  -7  -2  160.79    4.21
   1   7   3   17.79    1.35
   1   7   3   18.33    1.63
  -1  -7  -3   19.25    1.85
   1   7   3   19.05    1.49
  -1  -7  -3   20.62    1.88
   1   7   4    3.29    0.86
  -1  -7  -4    1.23    0.98
   1   7   4    3.68    0.90
   1   7   5  348.67    4.92
   1   7   5  390.81    4.99
  -1  -7  -6  380.59    5.85
   1   7   6  440.21    5.00
   1   7   6  420.16    5.10
  -1  -7  -6  401.48    6.40
  -1  -7  -7   46.95    1.62
  -1  -8   1   89.93    2.40
   1   8   0  177.38    3.23
  -1  -8   0  172.90    3.82
   1   8   1   47.30    1.72
  -1  -8  -1   53.35    2.25
   1   8   2    8.03    0.88
   1   8   2    6.86    0.80
  -1  -8  -2    9.59    1.19
   1   8   3   33.74    1.44
  -1  -8  -3   33.28    1.82
  -2   7   4    2.81    0.55
   2  -7  -3  111.34    3.58
  -2   7   3  112.22    2.54
   2  -7  -3  114.25    4.06
  -2   7   2  285.30    4.07
   2  -7  -2  288.88    7.11
  -2   7   1   42.21    2.10
   2  -7  -1   35.24    2.87
  -2   7   0   11.29    1.24
   2  -7   0    8.76    1.86
   2  -7   0   11.01    1.33
   2  -7   0   13.20    1.53
  -2   7  -1   17.68    1.52
   2  -7   1   22.91    2.38
   2  -7   1   19.88    1.74
  -2   7  -2  143.18    3.79
   2  -7   2  126.49    3.76
   2  -7   2  135.24    4.09
   2  -7   2  116.80    3.47
  -2   7  -3  188.16    4.05
  -2   7  -3  188.52    3.86
  -2   7  -4   11.27    0.94
  -2   6   6    1.13    0.49
   2  -6  -6    0.86    0.89
   2  -6  -5    5.41    1.23
   2  -6  -5    3.81    1.12
  -2   6   5    5.22    0.89
   2  -6  -4  224.33    5.80
   2  -6  -4  243.50    6.47
  -2   6   3  370.81    6.41
   2  -6  -3  384.06    9.17
  -2   6   2   73.10    2.93
  -2   6   2   72.86    2.88
  -2   6   2   68.51    2.37
   2  -6  -2   77.70    4.72
   2  -6  -2   64.45    3.01
  -2   6   1   31.88    2.28
   2  -6  -1   27.93    3.69
  -2   6   1   29.92    1.77
  -2   6   1   31.28    1.55
   2  -6  -1   34.59    2.36
   2  -6  -1   30.54    2.42
  -2   6   0   37.80    2.52
   2  -6   0   29.53    4.05
  -2   6   0   31.88    1.66
  -2   6   0   31.54    2.24
   2  -6   0   33.62    2.37
   2  -6   0   31.09    2.42
   2  -6   1  330.12   13.75
   2  -6   1  358.18    7.98
  -2   6  -1  369.29    7.42
  -2   6  -1  344.22    6.97
   2  -6   1  332.63    7.16
  -2   6  -2  229.16    5.76
   2  -6   2  214.63    5.47
  -2   6  -2  227.74    5.75
   2  -6   2  211.65    6.12
   2  -6   2  202.12    5.48
  -2   6  -3   15.35    1.73
   2  -6   3   10.79    1.50
   2  -6   3   11.60    1.72
   2  -6   3   10.79    1.53
  -2   6  -4    5.60    0.90
  -2   6  -4    7.59    1.35
   2  -6   4    7.69    1.42
  -2   6  -4    8.23    1.50
   2  -6   4    5.42    1.16
   2  -6   4    6.58    1.20
  -2   6  -5   61.95    2.70
  -2   6  -6   93.36    2.79
  -2   6  -6   95.31    2.62
  -2   5   7   13.41    0.90
  -2   5   7   15.85    1.06
   2  -5  -7   16.82    1.53
  -2   5   6   27.69    1.52
   2  -5  -6   35.26    2.33
  -2   5   5  386.57    5.49
   2  -5  -5  396.42    7.97
   2  -5  -4  387.66    7.33
   2  -5  -4  407.94    9.14
  -2   5   4  390.58    6.74
   2  -5  -4  378.61    7.97
  -2   5   3   33.09    2.49
   2  -5  -3   33.05    2.56
  -2   5   3   35.32    2.11
   2  -5  -3   38.59    3.44
  -2   5   2   64.78    3.09
   2  -5  -2   57.63    4.87
  -2   5   2   65.52    3.28
  -2   5   2   64.85    2.62
   2  -5  -2   61.77    3.13
   2  -5  -2   60.92    3.17
  -2   5   1  343.93    7.67
  -2   5   1  395.05    6.70
  -2   5   1  393.19    7.38
   2  -5  -1  334.00   10.70
  -2   5   1  380.77    7.75
   2  -5  -1  352.63    7.09
   2  -5  -1  358.53   12.20
   2  -5  -1  367.25    7.36
  -2   5   0 1464.05   16.61
  -2   5   0 1459.63   12.79
  -2   5   0 1488.20   11.98
   2  -5   0 1440.12   24.48
  -2   5   0 1438.58   16.33
   2  -5   0 1386.53   25.45
   2  -5   0 1504.12   15.46
  -2   5  -1  404.85    8.25
  -2   5  -1  371.26    8.19
  -2   5  -1  348.51    5.49
  -2   5  -1  358.95    5.12
   2  -5   1  346.49   12.57
   2  -5   1  338.27   13.45
   2  -5   1  367.00    7.10
   2  -5   1  378.14    8.05
   2  -5   1  381.09    7.51
  -2   5  -2   22.83    2.10
  -2   5  -2   21.27    1.36
   2  -5   2   19.92    4.09
  -2   5  -2   21.51    1.96
   2  -5   2   18.46    3.58
  -2   5  -2   23.13    2.21
   2  -5   2   20.21    1.95
   2  -5   2   21.84    2.28
   2  -5   2   21.40    2.04
   2  -5   3    5.94    4.09
   2  -5   3    2.83    1.24
   2  -5   3    5.20    2.33
  -2   5  -3    2.86    1.18
   2  -5   3    1.10    2.03
  -2   5  -3    1.82    1.18
   2  -5   3    2.24    2.59
   2  -5   3    2.97    1.30
   2  -5   4  239.92    5.77
  -2   5  -4  287.93    7.01
  -2   5  -4  269.96    5.94
   2  -5   4  224.82   10.07
   2  -5   4  219.33    5.68
   2  -5   5  478.60   13.77
   2  -5   5  466.27    7.51
  -2   5  -5  497.16    7.67
   2  -5   5  461.07    7.66
  -2   5  -6   79.46    2.77
   2  -5   6  113.57    3.67
  -2   5  -7   15.48    1.55
  -2   5  -7   13.25    1.09
  -2   4   8   -0.13    0.67
  -2   4   8    1.47    0.53
   2  -4  -8    1.31    0.84
  -2   4   7   14.72    1.41
  -2   4   7   17.19    1.35
  -2   4   7   14.22    1.08
  -2   4   7   15.76    2.15
   2  -4  -7   14.77    1.67
   2  -4  -7   13.38    1.44
  -2   4   6  466.28    7.05
  -2   4   6  515.28    7.86
  -2   4   6  520.99   12.71
  -2   4   6  467.19   10.69
   2  -4  -6  510.09    9.55
   2  -4  -6  466.17    8.79
  -2   4   5  614.47    9.33
   2  -4  -5  665.08   11.88
  -2   4   5  594.05    8.27
  -2   4   5  643.53   15.08
  -2   4   5  588.52   12.50
   2  -4  -5  578.46    9.98
  -2   4   5  679.32    8.37
   2  -4  -5  560.47    9.17
   2  -4  -5  598.11   10.29
  -2   4   4   14.31    1.94
  -2   4   4    7.94    2.46
   2  -4  -4   10.32    1.88
  -2   4   4   13.40    2.13
   2  -4  -4    9.61    3.57
   2  -4  -4   12.01    2.00
   2  -4  -4   11.88    2.55
  -2   4   3   17.44    1.85
  -2   4   3   21.33    2.09
  -2   4   3   15.00    2.29
   2  -4  -3   20.18    2.99
  -2   4   3   16.06    2.60
   2  -4  -3   18.29    2.46
   2  -4  -3   18.02    2.11
  -2   4   2  230.08    5.55
  -2   4   2  241.14    6.36
   2  -4  -2  239.81    9.28
  -2   4   2  234.11    4.07
  -2   4   2  252.73    6.36
   2  -4  -2  243.62    5.72
  -2   4   2  241.05    4.90
   2  -4  -2  233.84    5.71
   2  -4  -1  697.41    9.34
   2  -4  -1  693.47   14.97
   2  -4  -1  712.87   15.98
  -2   4   1  813.87   10.40
   2  -4  -1  624.56   13.22
  -2   4   1  747.61    8.23
   2  -4  -1  703.83    9.25
  -2   4   0 1292.37   11.50
   2  -4   0 1230.18   12.02
   2  -4   0 1246.90   21.22
   2  -4   0 1279.60   12.56
   2  -4   0 1293.82   13.60
  -2   4  -1   17.12    2.42
  -2   4  -1   18.33    1.55
   2  -4   1   25.27    3.92
   2  -4   1   28.00    2.45
  -2   4  -1   19.97    1.58
  -2   4  -1   18.95    1.72
   2  -4   1   27.24    2.43
   2  -4   1   32.31    2.40
   2  -4   2   22.57    3.41
  -2   4  -2   25.74    2.24
  -2   4  -2   16.70    2.32
  -2   4  -2   17.87    2.06
  -2   4  -2   26.72    1.56
  -2   4  -2   21.60    1.39
   2  -4   2   22.12    4.31
  -2   4  -2   19.82    1.73
  -2   4  -2   20.03    1.85
   2  -4   2   23.56    2.01
  -2   4  -3  714.44   12.80
   2  -4   3  714.66   17.45
  -2   4  -3  716.74    7.33
  -2   4  -3  725.08    9.50
   2  -4   3  684.14   19.34
   2  -4   3  707.94   18.51
  -2   4  -3  702.64   10.29
   2  -4   3  691.98    9.33
   2  -4   4  710.61   18.39
  -2   4  -4  793.21   13.27
   2  -4   4  537.74   18.52
  -2   4  -4  744.00    9.75
  -2   4  -4  709.92   11.07
  -2   4  -4  729.70   11.17
   2  -4   4  603.30   16.54
  -2   4  -5  263.53    6.43
  -2   4  -5  253.34    6.84
   2  -4   5  193.43    9.30
   2  -4   5  216.46   11.97
  -2   4  -5  267.27    5.60
  -2   4  -6   58.71    3.65
  -2   4  -6   51.37    2.88
  -2   4  -6   51.04    2.33
   2  -4   6   55.99    6.08
  -2   4  -7   31.39    2.59
  -2   4  -7   30.39    2.42
  -2   4  -7   27.69    1.93
  -2   4  -8  118.96    3.41
  -2   3   8  151.60    3.22
  -2   3   8  154.59    2.90
   2  -3  -8  162.25    4.05
  -2   3   7  590.93   12.92
   2  -3  -7  592.75    9.74
   2  -3  -7  577.46   10.03
  -2   3   7  603.34    7.81
  -2   3   6  396.22    7.41
  -2   3   6  427.90   13.32
   2  -3  -6  359.69    7.95
  -2   3   6  410.41   12.40
   2  -3  -6  355.50    7.52
   2  -3  -6  364.46    8.94
   2  -3  -5    4.98    1.39
  -2   3   5    6.34    1.80
  -2   3   5    3.47    2.28
   2  -3  -5    4.96    1.71
   2  -3  -5    3.84    1.35
  -2   3   5    4.53    1.45
  -2   3   4   22.51    2.17
  -2   3   4   28.66    2.33
  -2   3   4   25.96    3.63
  -2   3   4   21.18    2.32
  -2   3   4   29.82    2.20
   2  -3  -4   28.36    2.55
  -2   3   4   22.17    2.08
   2  -3  -4   29.92    2.98
   2  -3  -4   23.47    2.17
   2  -3  -4   24.05    2.22
  -2   3   3  861.78    9.31
  -2   3   3  913.53   16.95
  -2   3   3  929.12   15.14
  -2   3   3  760.22   11.13
   2  -3  -3  848.81   10.30
   2  -3  -3  796.82   10.48
  -2   3   3  873.46   10.18
   2  -3  -3  869.82   12.17
   2  -3  -2 2440.60   28.25
  -2   3   2 2379.80   15.17
  -2   3   2 2405.74   20.20
   2  -3  -2 2412.11   18.23
   2  -3  -1  106.05    3.31
   2  -3  -1  107.61    5.58
  -2   3   1  109.42    2.50
  -2   3   1  110.26    3.88
   2  -3  -1   98.30    5.14
  -2   3   1  102.65    2.79
   2  -3  -1  103.03    3.19
   2  -3  -1  100.07    2.98
  -2   3   0  143.40    3.34
  -2   3   0  142.27    3.67
   2  -3   0  140.93    6.19
  -2   3   0  131.75    2.99
   2  -3   0  132.15    3.14
   2  -3   0  143.08    3.73
   2  -3   0  135.58    3.31
  -2   3  -1  250.48    5.65
   2  -3   1  221.82    9.59
  -2   3  -1  243.08    4.14
   2  -3   1  244.72    7.75
  -2   3  -1  230.64    3.87
   2  -3   1  254.22    8.94
   2  -3   1  242.35    4.29
   2  -3   1  248.28    4.52
  -2   3  -2 1235.04   12.62
  -2   3  -2 1190.72    9.51
  -2   3  -2 1162.03    9.59
   2  -3   2 1165.75   10.30
   2  -3   2 1254.20   19.08
  -2   3  -2 1225.83   11.38
  -2   3  -2 1205.92   10.66
   2  -3   2 1226.90   20.26
   2  -3   2 1209.73   21.52
  -2   3  -3 1582.75   11.41
  -2   3  -3 1654.27   13.75
   2  -3   3 1533.38   26.85
   2  -3   3 1598.58   23.27
  -2   3  -3 1608.01   13.94
  -2   3  -3 1528.36   14.33
   2  -3   3 1530.30   23.70
   2  -3   4   42.06    3.64
   2  -3   4   49.12    4.60
  -2   3  -4   47.24    3.65
   2  -3   4   42.57    4.18
  -2   3  -4   50.25    2.93
  -2   3  -4   54.01    2.57
  -2   3  -4   49.38    2.78
   2  -3   4   34.67    4.55
  -2   3  -4   55.97    2.61
  -2   3  -5   30.15    2.99
   2  -3   5   29.32    3.88
   2  -3   5   20.37    3.96
  -2   3  -5   29.95    2.07
   2  -3   5   17.28    3.06
  -2   3  -5   29.21    2.29
  -2   3  -5   28.51    2.47
  -2   3  -6  269.03    5.77
  -2   3  -6  257.77    5.87
  -2   3  -6  278.31    7.28
  -2   3  -6  262.59    5.47
  -2   3  -7  799.80   10.84
  -2   3  -7  876.15   13.48
  -2   3  -7  792.37    8.74
  -2   3  -7  887.16   12.45
  -2   3  -7  844.16    9.84
  -2   3  -8  200.90    6.04
  -2   3  -8  185.04    4.40
  -2   3  -8  197.08    5.13
  -2   2   8  554.05   11.16
  -2   2   8  547.99   11.25
   2  -2  -8  527.64    7.33
  -2   2   7  280.32    9.89
  -2   2   7  269.45    9.69
   2  -2  -7  240.16    5.96
  -2   2   7  251.38    5.01
   2  -2  -7  235.20    6.78
   2  -2  -7  260.75    6.46
  -2   2   7  263.70    5.78
   2  -2  -7  212.76    5.73
  -2   2   6   10.81    2.85
  -2   2   6    8.27    2.72
   2  -2  -6    9.72    2.06
  -2   2   6    9.47    1.58
   2  -2  -6   10.03    1.68
   2  -2  -6    8.87    1.55
   2  -2  -5    4.40    1.80
   2  -2  -5    3.06    1.89
  -2   2   5    5.61    1.63
   2  -2  -5    3.27    1.31
  -2   2   4  675.73   10.53
  -2   2   4  937.44   12.08
  -2   2   4  647.72   17.60
   2  -2  -4 1159.96   12.97
  -2   2   4  816.86   11.46
   2  -2  -4 1034.49   11.83
   2  -2  -4 1001.02   11.92
   2  -2  -3 2964.87   21.80
  -2   2   3 2793.48   21.04
  -2   2   3 2989.99   33.35
  -2   2   3 2663.80   21.61
  -2   2   3 3116.93   20.86
   2  -2  -3 2920.04   20.32
   2  -2  -3 3042.33   21.14
  -2   2   2  786.56    8.20
   2  -2  -2  778.78   14.68
  -2   2   2  772.03    7.67
  -2   2   2  831.62   13.63
  -2   2   2  834.00   12.34
  -2   2   2  686.25    8.49
   2  -2  -2  739.49    8.87
   2  -2  -2  759.47    9.87
   2  -2  -2  763.79    7.86
   2  -2  -2  806.59    9.23
   2  -2  -1    3.85    1.43
  -2   2   1    3.53    0.74
  -2   2   1    2.80    1.04
   2  -2  -1    3.69    1.78
   2  -2  -1    4.80    1.70
  -2   2   1    3.37    0.99
  -2   2   1    3.91    0.80
   2  -2  -1    5.69    1.46
   2  -2  -1    3.54    1.24
   2  -2  -1    3.81    0.83
  -2   2   0   23.81    1.68
   2  -2   0   23.46    2.63
   2  -2   0   18.31    1.28
  -2   2  -1 3262.98   20.70
  -2   2  -1 3318.13   17.77
   2  -2   1 3230.18   30.60
   2  -2   1 3257.85   28.65
   2  -2   1 3308.01   18.97
   2  -2   2 2371.63   22.42
   2  -2   2 2351.30   22.23
   2  -2   2 2365.53   26.31
  -2   2  -2 2365.78   14.03
  -2   2  -2 2351.63   13.80
   2  -2   3  109.90    4.82
  -2   2  -3  113.98    2.29
   2  -2   3  104.87    5.30
  -2   2  -3  119.26    2.67
   2  -2   3  119.53    5.14
   2  -2   3  112.67    6.22
   2  -2   4   43.70    3.37
   2  -2   4   36.42    3.97
   2  -2   4   48.52    3.79
   2  -2   4   42.64    3.47
  -2   2  -4   47.29    3.52
  -2   2  -4   45.35    2.55
   2  -2   5  112.69    6.16
  -2   2  -5  119.04    3.64
  -2   2  -6  972.57   15.47
  -2   2  -6  910.49   11.07
   2  -2   6  896.53   20.74
  -2   2  -6  915.94   13.91
  -2   2  -6  843.14   10.25
  -2   2  -6  904.34   12.52
  -2   2  -7  540.51   10.93
  -2   2  -7  524.13   10.14
  -2   2  -7  531.91    8.17
  -2   2  -7  517.41    9.41
  -2   2  -8   25.43    1.98
  -2   2  -8   28.07    1.89
  -2   2  -8   32.20    3.03
  -2   2  -8   25.16    2.19
  -2   2  -9    3.01    0.85
  -2   1   9  231.41    3.13
   2  -1  -9  210.41    4.21
  -2   1   8  122.07    3.12
  -2   1   8  129.73    5.44
  -2   1   8  129.79    5.74
   2  -1  -8  108.49    3.05
   2  -1  -8  106.89    3.74
   2  -1  -7    7.52    1.78
  -2   1   7    7.26    1.35
  -2   1   7    7.50    2.15
  -2   1   7    6.30    2.21
   2  -1  -7    8.22    1.92
   2  -1  -7    4.86    1.43
   2  -1  -7    5.90    1.31
   2  -1  -7    5.51    1.41
  -2   1   7    6.30    1.83
   2  -1  -6    7.91    2.08
  -2   1   6    6.23    2.39
  -2   1   6    6.15    1.31
   2  -1  -6    4.28    1.79
   2  -1  -6    4.94    1.42
   2  -1  -6    4.69    1.34
  -2   1   6    3.45    1.60
  -2   1   5 1328.99   25.22
   2  -1  -5 1304.95   15.25
   2  -1  -5 1191.66   15.89
  -2   1   5 1163.18   13.18
   2  -1  -5 1227.39   13.72
   2  -1  -5 1261.32   13.81
  -2   1   5 1117.46   18.88
  -2   1   4  961.88   20.64
   2  -1  -4 1310.13   13.85
  -2   1   4  980.67   12.12
   2  -1  -4 1274.72   12.83
  -2   1   4 1238.13   17.99
   2  -1  -3  153.96    3.93
   2  -1  -3  149.76    4.19
  -2   1   3  156.21    5.56
  -2   1   2    6.95    1.00
   2  -1  -2    6.53    1.58
  -2   1   2    6.34    1.53
   2  -1  -2    7.34    1.16
  -2   1   2    8.00    1.00
   2  -1  -2    5.87    0.94
   2  -1  -2    5.68    1.16
   2  -1  -2    6.72    0.90
  -2   1   2    5.32    1.15
   2  -1  -1  941.76   14.88
  -2   1   1 1000.97   12.13
   2  -1  -1 1006.14   13.24
  -2   1   1 1023.30   11.40
   2  -1  -1  982.56   12.08
   2  -1  -1  921.16   13.28
  -2   1   0 4709.97   27.48
  -2   1   0 4750.93   25.93
   2  -1   1 3310.98   24.39
   2  -1   1 3143.83   24.51
  -2   1  -2  131.49    2.53
   2  -1   2  132.35    4.97
  -2   1  -2  141.50    4.62
   2  -1   3   24.13    1.62
  -2   1  -3   24.28    1.13
   2  -1   3   28.35    2.75
   2  -1   3   23.08    1.72
  -2   1  -3   22.66    2.24
   2  -1   4 1694.58   19.09
  -2   1  -4 1646.67   11.40
   2  -1   4 1664.56   22.15
  -2   1  -4 1692.04   20.37
   2  -1   4 1616.09   15.93
   2  -1   5 1809.80   22.39
  -2   1  -5 1792.86   15.29
  -2   1  -5 1633.10   13.87
   2  -1   5 1594.85   23.23
  -2   1  -5 1564.10   20.14
   2  -1   5 1487.05   17.43
  -2   1  -6  403.30    9.09
  -2   1  -6  420.90   10.03
  -2   1  -6  408.52    9.78
  -2   1  -6  384.88    6.84
  -2   1  -6  390.00    7.45
  -2   1  -6  424.65    7.35
   2  -1   7   18.60    3.58
  -2   1  -7   21.43    2.67
  -2   1  -7   28.88    3.16
  -2   1  -7   20.25    1.93
  -2   1  -7   20.46    2.07
  -2   1  -8   27.00    2.90
  -2   1  -8   22.90    1.87
  -2   1  -8   20.97    1.46
  -2   1  -8   29.40    2.13
  -2   1  -8   26.84    1.94
  -2   1  -9  231.43    4.29
  -2   1  -9  307.70    5.25
  -2   0   8    9.20    1.03
  -2   0   8    9.94    1.01
  -2   0   8    9.64    1.71
   2   0  -8    8.00    1.33
  -2   0   8    9.14    1.88
   2   0  -8    8.21    1.51
  -2   0   7  195.05    4.47
  -2   0   7  190.17    7.51
  -2   0   7  199.78    8.33
   2   0  -7  160.54    3.84
   2   0  -7  179.81    5.56
   2   0  -7  196.00    5.84
   2   0  -7  178.67    5.72
   2   0  -7  162.83    5.13
  -2   0   7  153.15    6.75
   2   0  -6  839.45    8.75
   2   0  -6  881.04   13.46
  -2   0   6  956.11   11.64
  -2   0   6  964.32   18.69
  -2   0   6  982.17   20.25
   2   0  -6  975.65   13.11
   2   0  -6  798.46    9.68
   2   0  -6  922.04   12.06
   2   0  -6  852.44   12.05
  -2   0   6  813.15   16.06
   2   0  -5 1199.17   10.92
  -2   0   5 1190.22   13.77
  -2   0   5 1277.54   22.48
   2   0  -5 1279.38   14.24
  -2   0   5 1245.88   23.33
   2   0  -5 1456.02   15.58
   2   0  -5  988.22   11.11
   2   0  -5 1279.33   13.82
  -2   0   5 1167.32   19.11
   2   0  -4   83.44    2.74
  -2   0   4   82.68    5.58
  -2   0   4   78.63    5.53
   2   0  -4   94.29    3.35
  -2   0   3  435.14    6.44
  -2   0   3  423.68   10.79
   2   0  -3  376.14    7.14
   2   0  -3  360.84    6.42
  -2   0   3  393.56    5.33
   2   0  -3  391.02    6.01
   2   0  -3  421.40    6.24
  -2   0   2 1221.14    9.33
  -2   0   2 1283.60   15.68
   2   0  -2 1221.74   14.73
   2   0  -2 1162.26   10.68
   2   0  -2 1119.94    9.54
  -2   0   2 1217.36   15.51
   2   0  -2 1121.51   11.24
   2   0  -1 5333.34   36.89
  -2   0   1 5077.69   31.21
  -2   0   1 4839.10   30.30
   2   0  -1 5240.87   26.23
   2   0  -1 5037.64   30.27
  -2   0   1 5087.54   35.47
  -2   0   0 1966.41   10.33
   2   0   0 1960.38   15.91
   2   0   0 1977.07   17.30
   2   0   0 2058.35   20.40
   2   0   0 2107.26   21.11
  -2   0   0 1918.89   10.66
  -2   0   0 2033.37   20.49
   2   0   1   42.30    2.29
   2   0   1   41.23    2.73
   2   0   1   36.61    2.21
   2   0   2   30.11    2.24
   2   0   2   35.94    2.06
  -2   0  -2   33.86    2.28
   2   0   2   34.30    2.11
   2   0   2   33.76    1.99
  -2   0  -2   35.78    2.81
   2   0   3 1595.14   13.67
   2   0   3 1550.56   14.91
  -2   0  -3 1562.73   17.89
  -2   0  -4 5056.86   24.90
  -2   0  -4 4963.06   38.39
  -2   0  -4 4973.75   24.37
   2   0   4 5057.87   32.70
   2   0   5  840.34   13.82
  -2   0  -5  809.48    9.37
  -2   0  -5  804.08   15.59
  -2   0  -6   29.37    2.77
  -2   0  -6   28.12    2.18
  -2   0  -6   36.50    3.47
  -2   0  -6   29.89    2.11
  -2   0  -6   30.35    1.89
  -2   0  -6   28.67    2.13
   2   0   6   28.61    3.95
  -2   0  -7  104.06    3.82
  -2   0  -7  100.66    3.64
  -2   0  -7  102.12    5.18
  -2   0  -7  104.81    3.99
   2   0   7   99.98    7.30
  -2   0  -8  576.59    8.75
   2   0   8  638.41   13.58
  -2   0  -9  565.90    7.39
  -2   0  -9  581.41    7.73
  -2   0 -10   73.16    2.31
   2   1  -9    0.78    0.68
  -2  -1   8   54.61    1.99
   2   1  -8   55.52    2.99
  -2  -1   8   56.45    2.08
   2   1  -7  820.19    8.68
   2   1  -7  807.40   11.56
   2   1  -6  970.73   10.53
   2   1  -6  968.16   13.37
  -2  -1   6  958.94   16.70
  -2  -1   6 1018.41   19.31
   2   1  -6  957.25   12.78
   2   1  -6 1005.46   13.35
   2   1  -6  904.09   12.44
  -2  -1   6  994.38   20.34
   2   1  -5   10.59    1.40
  -2  -1   5   10.11    1.30
  -2  -1   5    7.64    1.96
   2   1  -5    8.35    1.80
   2   1  -5   11.50    2.22
  -2  -1   5    6.89    2.19
   2   1  -5   10.24    1.59
   2   1  -5    9.17    1.50
   2   1  -4   42.08    2.26
  -2  -1   4   38.63    3.08
  -2  -1   4   39.93    2.04
  -2  -1   4   39.93    3.49
  -2  -1   4   41.94    3.92
   2   1  -4   45.46    2.72
   2   1  -4   40.61    3.40
   2   1  -4   42.97    2.45
  -2  -1   3 1252.93   19.99
  -2  -1   3 1177.25   14.87
  -2  -1   3 1116.57    9.73
  -2  -1   3 1125.67   16.27
  -2  -1   3 1154.32   17.41
   2   1  -3 1112.52   12.22
   2   1  -3 1167.89   18.89
   2   1  -3 1209.38   11.55
   2   1  -3 1223.76   20.09
  -2  -1   3 1067.67   13.94
  -2  -1   2 4454.22   32.25
  -2  -1   2 4090.65   30.98
  -2  -1   2 4559.72   38.36
  -2  -1   2 4264.02   21.90
  -2  -1   2 4278.53   30.54
  -2  -1   2 4481.11   31.97
   2   1  -2 4023.95   24.89
  -2  -1   1 2407.20   18.81
  -2  -1   1 2405.04   22.88
   2   1  -1 2293.83   19.99
   2   1  -1 2518.19   24.52
  -2  -1   1 2279.71   19.07
  -2  -1   0  314.01    3.62
  -2  -1   0  321.22    8.17
   2   1   0  300.51    5.18
   2   1   0  309.60    8.53
   2   1   0  327.06    5.12
   2   1   0  322.26    7.88
   2   1   1  140.28    5.75
  -2  -1  -1  132.23    4.60
  -2  -1  -1  143.21    2.22
  -2  -1  -1  147.04    3.47
   2   1   1  131.60    3.16
   2   1   1  140.09    5.88
   2   1   2 3205.53   18.88
   2   1   2 3219.95   21.71
  -2  -1  -3 2784.45   25.89
  -2  -1  -3 2944.47   15.69
  -2  -1  -3 2791.42   14.95
   2   1   3 3041.85   22.94
  -2  -1  -3 2986.90   25.28
   2   1   3 2848.37   28.33
  -2  -1  -3 2965.02   15.14
   2   1   3 2755.42   31.14
  -2  -1  -4  172.63    3.38
   2   1   4  160.93    6.73
  -2  -1  -4  175.52    3.32
   2   1   4  147.59    6.56
   2   1   4  156.01    7.92
  -2  -1  -4  157.89    5.51
  -2  -1  -5    5.10    1.13
   2   1   5    6.11    1.84
   2   1   5    7.28    2.54
  -2  -1  -6   48.43    2.88
  -2  -1  -6   51.68    2.64
  -2  -1  -6   53.28    2.87
  -2  -1  -6   51.66    2.74
  -2  -1  -6   61.49    5.03
   2   1   6   60.89    5.58
  -2  -1  -7 1517.77   15.85
  -2  -1  -7 1429.20   14.16
  -2  -1  -7 1522.43   15.17
  -2  -1  -7 1517.32   15.05
   2   1   7 1384.37   24.72
   2   1   7 1439.12   25.95
  -2  -1  -8  803.85    9.53
  -2  -1  -8  833.24   10.56
  -2  -1  -9   17.13    1.60
  -2  -1 -10    6.21    0.96
   2   2  -9   29.95    1.37
   2   2  -8  346.60    4.63
   2   2  -8  342.70    6.76
   2   2  -7  157.72    3.81
  -2  -2   7  160.34    3.82
   2   2  -7  153.60    5.24
  -2  -2   6   32.11    3.94
   2   2  -6   34.14    2.17
  -2  -2   6   32.70    1.97
  -2  -2   6   30.88    3.21
   2   2  -6   34.06    2.73
  -2  -2   6   33.18    2.02
   2   2  -6   32.17    2.72
   2   2  -5    4.24    1.19
  -2  -2   5    3.81    1.02
  -2  -2   5    1.12    1.56
  -2  -2   5    3.72    0.87
  -2  -2   5    3.11    1.56
   2   2  -5    3.79    1.39
   2   2  -5    4.25    1.88
  -2  -2   4  751.53   16.50
   2   2  -4  805.45   10.33
  -2  -2   4  743.96   16.60
  -2  -2   4  739.01    8.73
  -2  -2   4  658.16   13.19
  -2  -2   4  703.99    7.81
  -2  -2   4  722.94   14.33
   2   2  -4  822.54   11.14
   2   2  -4  801.88   16.26
   2   2  -4  829.98   12.75
  -2  -2   3 3571.68   33.90
  -2  -2   3 3432.68   20.27
   2   2  -3 3474.87   38.93
  -2  -2   3 3326.75   18.91
  -2  -2   3 3405.62   30.33
   2   2  -3 3537.97   37.64
   2   2  -3 3396.40   23.68
  -2  -2   2  534.61   10.92
  -2  -2   2  530.80    6.28
  -2  -2   2  508.43    5.61
  -2  -2   2  498.04    9.63
   2   2  -2  467.22    7.05
  -2  -2   2  537.23    6.28
   2   2  -2  494.87   14.51
   2   2  -1   38.55    2.57
  -2  -2   1   41.70    1.47
  -2  -2   1   45.68    1.66
   2   2  -1   40.39    2.23
   2   2  -1   42.81    4.83
  -2  -2   0  565.47   14.12
   2   2   0  453.49    5.72
  -2  -2   0  497.91    5.12
   2   2   0  447.74    8.07
  -2  -2   0  371.37   10.74
   2   2   0  483.58   12.00
  -2  -2   0  463.42    9.60
  -2  -2   0  509.14    5.23
   2   2   0  478.15    8.64
   2   2   0  478.86    6.45
  -2  -2  -1 3183.82   31.85
  -2  -2  -1 3117.62   15.95
   2   2   1 2800.32   30.53
   2   2   1 2921.13   27.38
   2   2   1 3075.48   36.58
  -2  -2  -2 2684.97   24.03
   2   2   2 2818.65   18.28
  -2  -2  -2 2887.01   15.04
   2   2   2 2712.69   30.80
   2   2   2 2914.49   36.07
  -2  -2  -3  366.65    4.86
  -2  -2  -3  346.18    4.52
   2   2   3  342.80   10.79
   2   2   3  361.19    5.52
   2   2   3  331.25   11.70
   2   2   3  377.43   11.95
  -2  -2  -4  352.54    5.00
   2   2   4  340.22   11.03
  -2  -2  -4  365.58    9.88
  -2  -2  -4  349.86    5.14
  -2  -2  -5  405.23    9.55
   2   2   5  413.23   11.94
  -2  -2  -5  427.84   12.44
   2   2   5  435.59   13.72
  -2  -2  -5  413.00    6.23
  -2  -2  -6 1886.73   17.22
  -2  -2  -6 1831.25   27.71
  -2  -2  -6 1771.66   17.45
  -2  -2  -6 1697.01   17.69
   2   2   6 1718.67   28.40
   2   2   6 1601.16   15.38
   2   2   7  375.87   12.67
  -2  -2  -7  394.50    7.87
  -2  -2  -7  411.93    8.45
  -2  -2  -7  419.50    7.80
  -2  -2  -7  400.92    7.74
  -2  -2  -7  446.38   14.13
  -2  -2  -8   21.66    1.75
  -2  -2  -8   21.76    1.83
  -2  -2  -8   23.43    1.95
   2   2   8   16.72    2.98
  -2  -2  -8   22.77    2.12
   2   2   8   17.31    2.86
   2   2   9    6.61    1.79
  -2  -2  -9    7.99    1.26
  -2  -2  -9    5.64    1.11
  -2  -2 -10  156.00    3.04
   2   3  -8  105.05    2.27
   2   3  -8   87.46    3.05
  -2  -3   7   47.24    2.00
   2   3  -7   50.68    2.20
  -2  -3   6    7.52    1.16
  -2  -3   6    7.67    1.09
   2   3  -6    9.79    1.80
  -2  -3   5  967.85   11.10
  -2  -3   5  942.36    9.97
   2   3  -5  986.15   13.80
  -2  -3   4 1063.34   11.61
   2   3  -4 1066.88   12.71
  -2  -3   4 1040.61   10.94
  -2  -3   3  627.99   24.88
  -2  -3   3  538.33    7.69
  -2  -3   3  349.54   12.10
  -2  -3   3  447.47   15.39
  -2  -3   3  560.81    7.35
   2   3  -3  546.33   15.28
  -2  -3   3  576.69    7.67
   2   3  -3  517.81    9.98
   2   3  -3  457.51    6.56
  -2  -3   2  305.74   16.68
  -2  -3   2  300.26    5.25
  -2  -3   2  306.45   13.24
   2   3  -2  368.12   14.28
  -2  -3   2  252.22   11.01
   2   3  -2  320.64   12.11
  -2  -3   2  323.53    5.15
   2   3  -2  317.80    7.65
  -2  -3   1  308.15    4.76
   2   3  -1  287.26    5.01
   2   3  -1  278.25   12.49
   2   3  -1  288.68    7.11
  -2  -3   1  278.08    9.77
  -2  -3   1  321.05    4.68
   2   3  -1  284.31    6.81
   2   3   0 4536.25   52.81
   2   3   0 4756.69   26.98
  -2  -3   0 4772.01   22.17
  -2  -3   0 4648.47   44.86
  -2  -3   0 4455.39   38.76
   2   3   0 4480.22   28.98
   2   3   0 4659.33   23.16
  -2  -3  -1 3833.99   20.13
   2   3   1 3750.99   47.56
   2   3   1 3698.36   24.34
  -2  -3  -1 3696.69   20.10
  -2  -3  -1 3685.67   18.87
   2   3   1 3670.98   25.12
  -2  -3  -1 3775.93   19.97
   2   3   1 3748.19   32.43
  -2  -3  -1 3639.02   19.58
   2   3   2  971.47   24.61
  -2  -3  -2  642.65    7.16
  -2  -3  -2  734.61    7.09
   2   3   2  931.97   11.27
   2   3   2  921.29   17.60
   2   3   2  745.88   11.43
  -2  -3  -2  425.90    5.85
   2   3   2  911.56   11.06
  -2  -3  -3   33.55    3.03
  -2  -3  -3   47.32    1.97
   2   3   3   61.72    2.92
   2   3   3   67.16    6.52
  -2  -3  -3   59.07    2.22
   2   3   3   57.55    5.19
   2   3   3   61.26    3.03
   2   3   3   58.54    3.41
  -2  -3  -3   44.03    1.83
  -2  -3  -4 1024.36    9.95
   2   3   4  962.88   21.77
  -2  -3  -4 1013.22    9.87
   2   3   4  986.17   14.08
   2   3   4  979.78   11.88
  -2  -3  -4 1010.64    9.85
  -2  -3  -5 2065.22   16.58
  -2  -3  -5 2186.34   17.29
   2   3   5 2173.65   32.01
   2   3   5 2098.91   18.20
   2   3   5 2243.92   24.20
  -2  -3  -6  934.44   21.42
   2   3   6 1114.24   22.73
   2   3   6 1148.38   18.16
   2   3   6  918.06   11.07
  -2  -3  -6 1020.80   11.88
   2   3   7  125.93    4.21
  -2  -3  -7  126.22    5.16
  -2  -3  -7  135.46    4.60
  -2  -3  -7  128.93    4.97
  -2  -3  -8   10.96    1.48
  -2  -3  -8   12.05    1.62
   2   3   8    9.57    2.40
   2   3   8   10.49    1.52
  -2  -3  -8   12.24    1.79
  -2  -3  -9  330.99    5.21
  -2  -3  -9  336.91    5.66
  -2  -3  -9  344.89    5.88
  -2  -3 -10  245.30    3.06
  -2  -4   7   24.42    1.34
   2   4  -6  318.90    5.50
  -2  -4   6  316.99   13.36
  -2  -4   6  314.99    5.42
  -2  -4   5  644.50    8.14
  -2  -4   5  620.95    8.73
   2   4  -4  101.09    3.78
  -2  -4   4   93.82    3.22
  -2  -4   4   88.91    6.82
  -2  -4   4   93.49    3.60
   2   4  -3   56.70    2.49
   2   4  -3   55.46    2.89
  -2  -4   3   49.71    2.37
  -2  -4   3   62.65    6.50
   2   4  -3   53.16    3.47
   2   4  -3   58.73    2.64
  -2  -4   3   51.18    2.66
  -2  -4   2  181.78    4.25
   2   4  -2  194.83    4.08
  -2  -4   2  173.93   14.64
  -2  -4   2  185.76   10.16
   2   4  -2  190.04    5.66
  -2  -4   2  180.82    4.46
   2   4  -2  187.69    5.85
   2   4  -2  184.31    4.54
  -2  -4   1 1848.12   36.32
   2   4  -1 1239.97   14.42
   2   4  -1 1269.76   11.87
   2   4  -1 1319.57   16.33
  -2  -4   1 1272.61   11.73
  -2  -4   1 1298.02   28.63
   2   4  -1 1983.72   42.19
   2   4  -1 1193.09   15.99
  -2  -4   1 1244.76   23.75
   2   4  -1 1267.94   24.83
  -2  -4   1 1242.84   11.51
  -2  -4   0 1353.89   12.43
   2   4   0 1422.99   13.55
   2   4   0 1352.87   16.34
  -2  -4   0 1396.29   21.36
   2   4   0 1239.74   17.12
   2   4   0 1343.49   25.61
  -2  -4   0 1412.05   11.92
   2   4   0 1302.12   13.68
  -2  -4  -1   32.78    1.85
   2   4   1   31.12    2.33
  -2  -4  -1   29.86    1.55
   2   4   1   34.62    5.97
   2   4   1   28.15    3.99
  -2  -4  -1   33.91    1.52
   2   4   1   30.78    1.86
  -2  -4  -1   34.23    1.79
  -2  -4  -2    8.57    1.12
   2   4   2    5.97    2.57
  -2  -4  -2   11.49    1.07
   2   4   2    5.54    4.09
   2   4   2    4.75    2.09
   2   4   2    4.79    1.29
   2   4   2    4.75    1.82
  -2  -4  -2    5.61    1.00
   2   4   3  620.15   10.10
   2   4   3  579.27   10.49
   2   4   3  582.59   15.01
  -2  -4  -3  638.88    7.63
   2   4   3  648.62   15.80
   2   4   3  643.04    9.42
   2   4   3  600.11   10.18
  -2  -4  -3  638.68    7.88
   2   4   4 2442.58   21.88
  -2  -4  -4 2501.89   18.29
   2   4   4 2215.28   19.65
  -2  -4  -4 2347.09   17.68
   2   4   4 2307.03   22.50
  -2  -4  -4 2463.03   18.04
   2   4   5  495.79    9.22
  -2  -4  -5  510.47    8.29
  -2  -4  -5  557.86   14.92
   2   4   5  458.26    7.13
   2   4   5  515.16   15.61
   2   4   5  503.22    9.24
   2   4   5  481.17   10.61
  -2  -4  -5  502.37    8.07
   2   4   6    3.79    1.45
  -2  -4  -6    1.58    2.09
   2   4   6    1.88    1.52
   2   4   6    2.66    2.30
   2   4   6   -1.38    2.31
  -2  -4  -6    2.00    1.05
   2   4   7   38.06    2.20
   2   4   7   41.05    4.53
   2   4   7   40.34    2.65
   2   4   7   32.63    3.57
   2   4   8  327.65    9.59
   2   4   8  325.21    5.56
  -2  -4  -8  341.08    6.96
  -2  -4  -8  326.24    6.58
   2   4   8  344.38    5.90
  -2  -4  -9  477.00    6.38
   2   5  -6  217.35    3.62
  -2  -5   6  213.46    3.59
   2   5  -5    6.37    0.98
  -2  -5   5    4.79    1.06
   2   5  -5    6.92    1.43
  -2  -5   5    6.67    1.05
   2   5  -4   10.91    1.30
  -2  -5   4    7.99    1.31
  -2  -5   4    8.23    1.25
   2   5  -3  462.43    7.16
   2   5  -3  441.70    7.36
  -2  -5   3  443.80   17.20
  -2  -5   3  382.56    7.08
  -2  -5   3  388.54    6.87
   2   5  -2 1283.94   11.74
   2   5  -2 1264.35   13.13
  -2  -5   2 1261.77   13.28
  -2  -5   2 1252.68   12.85
   2   5  -1  231.40    5.31
   2   5  -1  253.46    5.47
  -2  -5   1  231.05    5.27
   2   5  -1  259.80    6.75
   2   5  -1  243.12   10.76
  -2  -5   1  233.73    5.16
  -2  -5   1  257.34    5.73
   2   5  -1  235.37    5.58
   2   5   0   57.96    2.82
  -2  -5   0   57.34    2.76
   2   5   0   52.90    3.37
   2   5   0   56.16    5.43
   2   5   0   61.70    3.74
  -2  -5   0   54.77    3.89
  -2  -5   0   61.60    2.84
  -2  -5  -1    1.70    1.18
   2   5   1    5.01    1.51
  -2  -5  -1    4.29    1.09
   2   5   1    4.02    0.96
   2   5   1    6.05    2.62
  -2  -5  -1    3.93    0.88
  -2  -5  -1    2.88    0.85
  -2  -5  -1    4.38    1.08
  -2  -5  -1    4.50    0.90
   2   5   2 1031.31   11.46
  -2  -5  -2 1014.52   10.29
   2   5   2 1024.79   11.03
  -2  -5  -2 1043.73   11.24
   2   5   2 1033.01   14.54
   2   5   3 1440.37   16.12
   2   5   3 1463.15   14.96
   2   5   3 1429.84   16.28
  -2  -5  -3 1443.12   13.41
   2   5   3 1479.61   14.65
  -2  -5  -3 1456.36   13.70
   2   5   4   66.61    3.60
  -2  -5  -4   65.89    2.98
  -2  -5  -4   61.79    5.02
   2   5   4   58.46    3.00
   2   5   4   65.56    3.35
  -2  -5  -4   68.26    3.03
   2   5   5   68.26    3.51
  -2  -5  -5   67.28    3.28
  -2  -5  -5   68.96    5.59
   2   5   5   61.08    2.52
  -2  -5  -5   64.49    3.09
   2   5   6   46.57    2.58
   2   5   6   46.27    4.30
   2   5   6   50.63    2.84
  -2  -5  -6   54.63    3.66
   2   5   6   51.82    2.89
  -2  -5  -6   41.94    2.63
   2   5   7  959.08   16.87
   2   5   7  947.15   10.42
  -2  -5  -7  983.58   12.72
   2   5   7  997.05   10.76
   2   5   8  435.27    5.63
  -2  -5  -8  423.22    6.77
  -2  -5  -9    6.92    0.84
  -2  -6   5    0.36    0.70
   2   6  -5    1.51    0.70
  -2  -6   4  145.73    3.70
   2   6  -4  144.89    2.82
  -2  -6   4  138.87    3.40
  -2  -6   3  603.42    8.38
   2   6  -3  607.52    6.78
  -2  -6   2  371.28    6.73
   2   6  -2  353.98    5.23
  -2  -6   2  352.73    6.46
   2   6  -2  366.68    5.80
  -2  -6   2  356.98    6.09
  -2  -6   1    1.52    1.22
   2   6  -1    3.09    0.99
   2   6  -1    2.45    0.88
  -2  -6   1    2.72    1.06
   2   6  -1    1.97    1.11
  -2  -6   1    3.16    1.20
   2   6   0    5.74    1.51
  -2  -6   0    2.63    1.06
  -2  -6   0    3.28    1.26
  -2  -6   0    4.83    1.14
   2   6   1  888.75   11.04
  -2  -6  -1  806.69    8.78
  -2  -6  -1  910.55   11.04
  -2  -6  -1  807.04    9.01
   2   6   1  837.26   11.03
  -2  -6  -2  963.26   11.36
   2   6   2  941.07   10.08
   2   6   2  945.48   12.67
   2   6   2  845.74   21.10
  -2  -6  -2  952.52   11.19
   2   6   2  872.05   11.50
   2   6   3  133.00    4.51
  -2  -6  -3  127.71    4.13
   2   6   3  137.74    3.37
   2   6   3  133.38    4.00
   2   6   3  129.75    4.35
  -2  -6  -3  138.55    4.30
   2   6   4   48.73    2.80
   2   6   4   50.37    2.34
   2   6   4   48.95    2.62
   2   6   4   44.49    2.35
  -2  -6  -4   40.39    2.97
  -2  -6  -4   45.57    2.56
   2   6   5   17.73    1.77
   2   6   5   15.29    2.48
   2   6   5   19.35    1.64
  -2  -6  -5   13.08    1.63
   2   6   5   15.89    1.65
  -2  -6  -5   15.29    2.16
  -2  -6  -5   14.61    1.67
   2   6   6  476.92    6.24
   2   6   6  535.33    6.97
  -2  -6  -6  522.68    8.74
  -2  -6  -6  441.89    7.20
   2   6   7  398.38    5.33
   2   6   7  390.22    5.44
  -2  -6  -7  381.95    6.44
  -2  -6  -8    5.00    0.78
  -2  -7   1  139.35    4.19
  -2  -7   1  152.27    4.09
   2   7   0  368.68    5.70
  -2  -7   0  363.27    6.20
  -2  -7   0  378.31    6.54
   2   7   1  448.29    7.04
   2   7   1  451.51    6.93
  -2  -7  -1  425.96    6.91
  -2  -7  -1  441.75    7.10
   2   7   2  119.99    3.60
  -2  -7  -2  101.45    3.46
   2   7   2  112.87    3.54
  -2  -7  -2  100.61    3.52
   2   7   3   90.86    2.97
  -2  -7  -3   68.61    2.89
   2   7   3   88.05    2.47
  -2  -7  -3   64.92    2.79
   2   7   4  263.72    4.37
  -2  -7  -4  267.11    5.60
   2   7   4  278.32    4.50
  -2  -7  -4  259.50    5.29
   2   7   5  481.86    5.78
  -2  -7  -5  438.81    6.55
   2   7   6  122.13    2.50
  -2  -7  -6   98.88    2.41
  -2  -8   0  150.46    2.99
  -2  -8  -1    4.17    0.94
  -2  -8  -2    1.32    0.82
  -2  -8  -3   70.35    2.35
  -3   7  -2  131.45    2.73
  -3   6   4  209.60    3.59
  -3   6   4  200.50    3.27
   3  -6  -4  200.45    4.79
   3  -6  -3  128.07    3.83
  -3   6   3  131.25    2.87
  -3   6   2    1.85    0.74
  -3   6   2    1.50    0.62
   3  -6  -2    1.74    1.16
   3  -6  -2    2.23    1.54
  -3   6   1   22.46    1.48
  -3   6   1   22.57    1.26
   3  -6  -1   22.11    2.84
  -3   6   0  193.98    3.75
  -3   6   0  186.13    4.53
   3  -6   0  183.98    5.20
   3  -6   0  181.42    4.98
   3  -6   1  281.87   11.87
  -3   6  -1  294.67    6.03
   3  -6   1  273.06    7.50
   3  -6   1  281.71    6.61
   3  -6   2   61.91    6.06
   3  -6   2   62.47    3.30
  -3   6  -3    3.67    0.93
   3  -6   3    1.75    1.17
   3  -6   3    2.02    1.20
  -3   6  -4    6.49    1.16
   3  -6   4    4.97    1.18
   3  -5  -6   51.88    2.03
  -3   5   5  263.80    4.49
   3  -5  -5  242.21    5.18
  -3   5   4  205.44    4.79
   3  -5  -4  182.92    4.71
   3  -5  -4  190.19    5.13
   3  -5  -4  197.44    6.01
  -3   5   3    6.37    1.23
   3  -5  -3    7.02    1.50
   3  -5  -2   37.85    2.35
   3  -5  -2   44.82    3.94
  -3   5   2   40.72    2.15
   3  -5  -1  204.69    9.99
  -3   5   1  206.76    4.97
  -3   5   1  202.55    4.51
  -3   5   1  201.08    5.72
   3  -5  -1  182.03    7.84
   3  -5  -1  202.44    6.01
   3  -5  -1  184.36    5.50
   3  -5   0  374.81   14.65
  -3   5   0  341.31    6.06
  -3   5   0  344.26    5.63
  -3   5   0  337.72    6.55
  -3   5   0  360.27    8.13
   3  -5   0  363.30    8.41
   3  -5   1  164.44   10.34
  -3   5  -1  164.17    3.99
  -3   5  -1  161.71    4.69
  -3   5  -1  169.39    5.73
   3  -5   1  148.45    6.69
  -3   5  -1  158.66    3.65
   3  -5   1  174.75    6.14
  -3   5  -2    2.41    0.73
  -3   5  -2    1.83    1.03
  -3   5  -2    2.09    1.29
   3  -5   2    5.98    1.93
   3  -5   2    3.04    1.43
   3  -5   2    2.50    2.07
   3  -5   2    1.62    1.39
  -3   5  -3   50.80    2.79
  -3   5  -3   47.67    2.95
   3  -5   4  142.51    9.84
   3  -5   4  170.91    5.41
   3  -5   5  141.38    8.94
  -3   5  -5  126.84    4.12
  -3   5  -6   23.77    1.39
  -3   5  -6   27.72    1.77
   3  -5   6   29.61    1.97
   3  -4  -7   81.07    2.16
  -3   4   6  277.86    3.97
   3  -4  -6  266.38    5.36
  -3   4   5   83.73    3.06
  -3   4   5   72.50    2.38
   3  -4  -5   74.46    3.53
   3  -4  -5   81.86    3.92
   3  -4  -5   73.92    3.35
  -3   4   4   14.03    1.73
  -3   4   4   11.12    1.14
   3  -4  -4   11.62    1.87
  -3   4   4   10.78    1.56
   3  -4  -4   13.14    2.25
   3  -4  -4   11.80    1.73
   3  -4  -4   11.52    2.03
  -3   4   3   44.48    2.96
   3  -4  -3   47.25    2.98
   3  -4  -3   49.09    3.78
   3  -4  -3   56.80    3.85
   3  -4  -3   37.93    2.45
  -3   4   2  694.82   10.57
   3  -4  -2  729.52   14.63
  -3   4   1  959.76    9.16
   3  -4  -1  995.02   22.65
  -3   4   1 1008.58   11.00
   3  -4  -1  980.94   17.65
   3  -4  -1  976.75   13.42
  -3   4   0   48.15    1.81
   3  -4   0   52.75    5.77
  -3   4   0   49.52    2.48
  -3   4   0   46.78    2.26
   3  -4   0   37.49    3.89
   3  -4   0   50.61    3.12
   3  -4   0   49.87    3.17
  -3   4  -1    3.12    0.86
  -3   4  -1    3.31    0.94
  -3   4  -1    2.51    1.69
  -3   4  -1    2.92    0.90
   3  -4   1    2.83    1.94
   3  -4   1    3.16    1.37
   3  -4   1    3.24    1.33
  -3   4  -2  169.58    4.14
   3  -4   2  181.41   10.18
  -3   4  -2  177.80    4.10
  -3   4  -2  167.72    4.48
   3  -4   2  180.34   10.57
  -3   4  -2  163.32    4.83
   3  -4   2  173.37    6.54
   3  -4   2  181.33    6.22
  -3   4  -3  813.51   10.49
  -3   4  -3  765.60   14.81
   3  -4   3  827.62   23.83
   3  -4   3  824.23   21.62
  -3   4  -3  755.46   10.99
  -3   4  -4  421.04   10.40
  -3   4  -4  407.24    7.28
   3  -4   4  399.93   14.87
  -3   4  -4  401.89    8.64
   3  -4   5    2.54    2.57
  -3   4  -5    3.94    1.23
   3  -4   6    7.66    2.76
  -3   4  -6    3.98    1.28
  -3   4  -6    6.51    1.05
  -3   4  -6    5.05    1.38
  -3   4  -7   87.57    3.15
  -3   4  -7   93.75    2.91
  -3   4  -7   97.01    3.13
  -3   3   7  359.88    4.82
   3  -3  -6   82.41    3.51
   3  -3  -6   77.28    3.93
   3  -3  -5   33.34    3.31
  -3   3   5   79.25    3.66
  -3   3   5   53.05    3.15
  -3   3   5   75.22    3.08
  -3   3   5   74.57    5.59
  -3   3   5   54.22    4.43
   3  -3  -5   43.04    3.27
   3  -3  -5   26.97    2.32
   3  -3  -4   14.51    2.71
  -3   3   4    9.85    1.76
  -3   3   4   10.30    1.72
  -3   3   4   10.57    2.67
  -3   3   4    9.79    2.15
   3  -3  -4   13.35    2.16
  -3   3   4   10.44    1.76
   3  -3  -4   14.70    1.85
   3  -3  -4   13.83    2.07
  -3   3   3  663.05   10.06
  -3   3   3  674.63    8.97
  -3   3   3  688.42   15.02
  -3   3   3  646.53   11.80
   3  -3  -3  607.45    9.79
   3  -3  -3  680.13   12.32
   3  -3  -3  587.26    9.89
  -3   3   2  914.93   12.54
  -3   3   2  984.90    9.30
   3  -3  -2  962.51   12.16
   3  -3  -2  915.60   12.55
   3  -3  -1  225.57   10.30
   3  -3  -1  240.46    7.90
   3  -3  -1  226.81    5.98
   3  -3  -1  220.49    6.09
  -3   3   0   71.54    2.39
   3  -3   0   45.02    5.15
   3  -3   0   67.29    5.73
   3  -3   0   47.77    3.83
   3  -3   0   45.10    2.77
   3  -3   0   52.39    2.95
  -3   3  -1  345.21    5.89
  -3   3  -1  359.12    5.09
   3  -3   1  356.85   13.79
   3  -3   1  348.80   13.71
  -3   3  -1  349.68    5.92
  -3   3  -1  348.12    5.65
   3  -3   1  355.65   12.23
   3  -3   1  350.46   12.46
   3  -3   1  375.61    9.35
   3  -3   1  358.44    7.38
   3  -3   1  380.96    7.69
  -3   3  -2 1325.84   10.26
   3  -3   2 1308.27   26.75
  -3   3  -2 1362.42   12.24
  -3   3  -2 1303.94   11.70
  -3   3  -2 1354.03   11.84
  -3   3  -2 1324.39   13.09
   3  -3   2 1421.62   27.42
   3  -3   2 1438.97   25.37
   3  -3   2 1392.81   16.88
   3  -3   2 1435.99   15.97
  -3   3  -3  811.38    7.61
   3  -3   3  927.49   22.41
  -3   3  -3  825.82    8.99
  -3   3  -3  806.92   10.49
  -3   3  -3  818.91    9.71
   3  -3   3  905.96   20.77
   3  -3   3  792.46   22.06
  -3   3  -3  765.12   10.95
  -3   3  -3  857.43   16.10
   3  -3   3  761.70   11.88
   3  -3   4  153.24   10.34
  -3   3  -4  176.49    4.76
  -3   3  -4  173.42    7.88
  -3   3  -4  147.10    4.98
  -3   3  -4  200.46    6.26
  -3   3  -4  174.18    4.97
   3  -3   4  154.15    5.35
  -3   3  -5    8.88    1.49
  -3   3  -5    8.15    2.22
   3  -3   5   14.83    3.62
   3  -3   5    5.83    2.76
  -3   3  -5    8.53    1.64
  -3   3  -6  313.97    8.79
   3  -3   6  355.93   13.45
  -3   3  -6  272.25    7.13
  -3   3  -6  306.29    6.18
  -3   3  -6  317.14    6.34
   3  -3   6  360.37   12.99
  -3   3  -6  283.77    6.21
  -3   3  -6  306.29    7.01
  -3   3  -7  288.42    6.80
  -3   3  -7  306.52    5.38
  -3   3  -7  300.30    6.11
  -3   3  -8  104.98    3.52
  -3   3  -8  119.28    3.22
  -3   2   7  106.96    2.93
  -3   2   7  103.23    3.00
   3  -2  -7  101.81    3.47
  -3   2   6    7.50    1.59
  -3   2   6   10.18    2.61
   3  -2  -6    9.75    1.87
   3  -2  -6    8.20    1.37
  -3   2   5  113.91    4.65
  -3   2   5  122.09    7.48
   3  -2  -5  154.23    5.77
  -3   2   5  127.56    4.42
   3  -2  -5  141.95    6.10
   3  -2  -5  127.20    4.40
  -3   2   4  742.14   11.53
  -3   2   4  996.93   13.21
  -3   2   4 1193.20   13.06
  -3   2   4  776.25   19.74
  -3   2   4 1062.05   21.01
   3  -2  -4 1170.16   14.97
   3  -2  -4 1208.62   13.62
  -3   2   3  549.83   14.79
  -3   2   3  571.71   13.17
  -3   2   3  508.87    8.77
   3  -2  -3  504.32    8.31
   3  -2  -3  527.43   10.17
   3  -2  -3  512.75    9.47
  -3   2   2   31.04    1.94
   3  -2  -2   32.90    3.87
  -3   2   2   31.62    2.27
  -3   2   2   34.51    3.31
  -3   2   2   33.68    2.82
   3  -2  -2   34.73    2.57
  -3   2   2   34.44    2.20
   3  -2  -2   28.52    1.95
   3  -2  -2   29.21    1.91
   3  -2  -2   31.34    2.34
  -3   2   1   11.19    0.85
   3  -2  -1   12.61    2.67
  -3   2   1   13.62    1.48
   3  -2  -1   12.81    2.90
  -3   2   1   12.42    1.08
   3  -2  -1   12.44    2.44
   3  -2  -1   10.98    2.32
   3  -2  -1   11.94    1.97
   3  -2  -1   11.63    1.41
   3  -2  -1   11.76    1.48
   3  -2  -1   12.28    1.61
   3  -2  -1   14.12    1.69
  -3   2   0  482.21    6.90
  -3   2   0  479.00    5.28
  -3   2   0  467.18    6.45
   3  -2   0  473.66    7.15
   3  -2   0  475.51   11.86
   3  -2   0  464.19    9.24
   3  -2   0  452.82    7.38
  -3   2  -1 1664.79   12.23
   3  -2   1 1714.83   26.92
   3  -2   1 1676.86   26.01
   3  -2   1 1624.11   24.04
   3  -2   1 1725.80   23.22
   3  -2   1 1673.04   17.35
   3  -2   1 1626.49   14.82
   3  -2   1 1704.39   14.90
   3  -2   2  704.45   14.55
  -3   2  -2  681.54    7.16
   3  -2   2  707.88   18.03
  -3   2  -2  709.13    8.13
   3  -2   2  651.04   16.20
  -3   2  -2  684.94    7.68
  -3   2  -2  664.17    7.67
   3  -2   2  716.37   16.88
   3  -2   2  683.75   10.06
   3  -2   2  725.21    9.33
   3  -2   3   50.14    4.14
  -3   2  -3   48.18    1.91
   3  -2   3   50.36    4.83
  -3   2  -3   45.68    2.25
   3  -2   3   56.00    5.23
   3  -2   3   56.70    2.60
   3  -2   4  117.27    6.40
  -3   2  -4  115.89    3.11
   3  -2   4  121.00    7.23
  -3   2  -4  112.45    3.80
   3  -2   4  107.90    7.55
   3  -2   5  815.87   17.31
  -3   2  -5  838.67   10.91
  -3   2  -5  843.04   12.08
   3  -2   6  739.25   16.58
  -3   2  -6  722.62   12.21
  -3   2  -6  778.95   15.48
  -3   2  -6  770.33   10.51
  -3   2  -6  730.68   10.15
  -3   2  -6  729.89   10.57
  -3   2  -7  183.35    5.96
  -3   2  -7  186.84    4.66
  -3   2  -7  184.75    4.90
  -3   2  -8    1.50    1.24
  -3   2  -8    2.29    0.85
  -3   2  -8    2.36    1.07
  -3   2  -8    2.50    0.80
  -3   1   8    2.71    0.53
  -3   1   7    0.40    0.89
  -3   1   7    1.53    0.78
  -3   1   7    0.81    1.55
   3  -1  -7    1.42    1.31
   3  -1  -7    2.49    1.35
  -3   1   6  320.81    6.60
   3  -1  -6  306.03    8.25
  -3   1   6  318.39    6.68
  -3   1   6  343.70   11.57
  -3   1   6  327.35   11.57
   3  -1  -6  322.08    7.30
  -3   1   5  598.40   10.45
  -3   1   5  600.43   17.36
   3  -1  -5  625.39    8.58
  -3   1   4  693.02   11.19
  -3   1   4  698.62   18.85
  -3   1   4  685.80   18.24
  -3   1   4  685.46    9.76
   3  -1  -4  889.47   10.98
  -3   1   4  854.07   14.95
  -3   1   3    7.86    1.46
  -3   1   3    5.27    1.06
  -3   1   3    8.75    2.33
   3  -1  -3    7.01    1.68
  -3   1   3    7.48    1.36
   3  -1  -3    7.71    1.57
   3  -1  -3    8.13    1.27
  -3   1   2    8.25    1.09
  -3   1   2    8.82    1.24
  -3   1   2    7.21    1.11
  -3   1   2    8.25    1.93
   3  -1  -2    8.39    2.04
  -3   1   2    8.81    1.99
   3  -1  -2    7.92    1.41
   3  -1  -2    8.24    1.13
   3  -1  -2    7.53    1.24
   3  -1  -2    7.29    1.47
  -3   1   1 1832.71   12.24
  -3   1   1 1912.64   14.58
   3  -1  -1 1941.62   23.85
  -3   1   1 1951.08   13.22
  -3   1   1 1818.54   11.89
   3  -1  -1 1881.11   20.82
   3  -1  -1 1856.60   18.15
   3  -1  -1 1783.48   15.70
   3  -1  -1 1920.01   15.31
   3  -1  -1 1719.11   23.95
  -3   1   0 2764.25   14.64
   3  -1   0 2387.49   29.75
  -3   1   0 2662.11   17.23
  -3   1   0 2686.49   15.39
  -3   1   0 2632.16   16.64
   3  -1   0 2313.42   29.49
  -3   1   0 2551.88   13.83
   3  -1   0 2641.94   25.05
   3  -1   0 2565.90   21.22
   3  -1   0 2517.20   18.19
   3  -1   0 2595.62   19.79
  -3   1  -1  302.92    4.66
   3  -1   1  282.84    9.82
  -3   1  -1  300.62    4.97
  -3   1  -1  292.69    3.89
  -3   1  -1  279.75    4.58
   3  -1   1  282.62    6.19
   3  -1   1  280.69    5.06
  -3   1  -2    6.74    0.88
   3  -1   2    6.98    1.79
   3  -1   2    8.04    2.16
  -3   1  -2    6.89    0.93
  -3   1  -2    8.13    0.75
  -3   1  -2    6.59    0.93
   3  -1   2    6.12    1.72
   3  -1   2    7.10    1.03
  -3   1  -2    5.42    1.15
   3  -1   3   29.66    3.08
  -3   1  -3   28.44    1.53
   3  -1   3   28.09    3.36
  -3   1  -3   33.74    1.35
  -3   1  -3   29.01    2.15
   3  -1   3   25.74    3.00
  -3   1  -3   26.65    2.61
   3  -1   4  834.91   16.29
  -3   1  -4  925.04    9.15
   3  -1   4  924.08   18.57
  -3   1  -4  905.29   11.75
   3  -1   4  949.76   18.23
  -3   1  -4  826.37   14.70
   3  -1   5 1780.53   25.39
  -3   1  -5 1786.90   24.05
  -3   1  -6   14.13    2.23
  -3   1  -6   15.88    1.89
  -3   1  -6   20.62    3.10
  -3   1  -7    1.52    1.51
  -3   1  -7    3.21    1.69
   3  -1   7    1.91    1.97
  -3   1  -8  132.35    4.03
  -3   1  -8  136.63    3.99
  -3   1  -9  298.10    4.74
  -3   0   7   94.99    2.95
  -3   0   7   86.42    2.61
  -3   0   7   90.25    4.96
   3   0  -7   88.09    3.46
  -3   0   6  994.16   11.45
  -3   0   6  966.46   10.64
  -3   0   6 1010.66   11.43
  -3   0   6 1051.71   20.35
   3   0  -6  954.62   14.19
   3   0  -6 1025.91   13.14
   3   0  -5  280.53    4.85
  -3   0   5  261.72    6.12
  -3   0   5  297.01   11.23
   3   0  -5  268.73    6.41
  -3   0   5  308.82    9.54
   3   0  -4   56.76    2.52
  -3   0   4   46.00    2.81
  -3   0   4   50.47    4.86
   3   0  -4   61.42    3.60
  -3   0   4   58.02    4.23
  -3   0   3   38.66    3.66
  -3   0   3   49.19    2.59
  -3   0   3   54.15    2.66
  -3   0   3   55.58    4.68
  -3   0   3   50.95    4.52
   3   0  -3   51.72    3.22
   3   0  -3   53.26    3.00
  -3   0   3   50.44    3.48
  -3   0   2 1065.84   14.52
  -3   0   2 1235.79   11.11
   3   0  -2 1166.25   16.23
  -3   0   2 1253.88   18.35
   3   0  -2 1080.70   12.16
   3   0  -2 1207.99   12.37
  -3   0   2 1145.36   10.16
  -3   0   2 1257.00   11.18
  -3   0   2 1122.61   13.76
  -3   0   1 4066.70   21.30
  -3   0   1 3692.77   21.24
   3   0  -1 3791.63   36.36
   3   0  -1 3728.03   24.21
   3   0  -1 3808.47   22.86
  -3   0   1 3878.40   21.13
  -3   0   1 3932.63   20.81
   3   0  -1 3664.49   26.51
   3   0  -1 4090.48   25.75
  -3   0   1 3884.76   37.52
   3   0  -1 3980.12   26.50
  -3   0   0  971.05    7.37
  -3   0   0 1073.44    8.44
  -3   0   0  986.10    9.03
  -3   0   0 1030.29    8.58
  -3   0   0  974.92    8.52
   3   0   0 1028.31   18.82
  -3   0   0  998.12    7.92
   3   0   0 1039.85   11.37
  -3   0   0 1026.13   18.61
   3   0   0  928.81   15.77
   3   0   0 1036.05   11.43
   3   0   1   36.04    2.80
  -3   0  -1   36.79    1.63
  -3   0  -1   34.68    1.65
  -3   0  -1   37.32    1.48
  -3   0  -1   33.63    2.17
  -3   0  -1   40.24    1.66
   3   0   1   38.19    3.90
   3   0   1   35.20    3.43
  -3   0  -1   40.10    3.93
   3   0   1   37.15    2.19
   3   0   2  180.40    6.23
  -3   0  -2  170.44    3.35
   3   0   2  184.83    6.27
   3   0   2  177.44    7.15
  -3   0  -2  179.84    3.12
  -3   0  -2  179.75    5.91
   3   0   2  156.02    7.61
  -3   0  -2  180.87    8.01
   3   0   2  176.87    4.40
   3   0   3 3044.73   27.23
   3   0   3 3010.51   30.82
  -3   0  -3 3088.98   16.93
  -3   0  -3 3037.30   22.52
  -3   0  -3 3036.74   16.05
  -3   0  -3 3070.11   33.95
  -3   0  -4 1249.37   10.86
   3   0   4 1089.13   15.63
  -3   0  -4 1220.46   10.10
  -3   0  -4 1185.74   12.77
  -3   0  -4 1177.01   13.77
  -3   0  -4 1149.81   10.46
  -3   0  -4 1136.68   18.45
   3   0   4 1263.34   17.31
  -3   0  -5  101.74    3.89
   3   0   5   88.25    6.61
  -3   0  -5   96.94    5.87
   3   0   5   80.92    6.96
   3   0   5   85.43    4.94
  -3   0  -6    4.94    1.77
  -3   0  -6    7.00    1.59
  -3   0  -6    6.39    2.16
   3   0   6    7.03    2.47
  -3   0  -6    6.70    1.52
  -3   0  -6    7.35    2.24
   3   0   6    6.80    2.03
   3   0   6    8.63    3.12
  -3   0  -7   73.85    4.22
  -3   0  -7   66.86    3.36
   3   0   7   63.77    4.68
   3   0   7   74.30    7.41
  -3   0  -8  826.47    9.95
  -3   0  -9  155.31    3.76
  -3  -1   7  416.25    6.20
  -3  -1   7  416.25    6.03
   3   1  -6  140.49    3.48
  -3  -1   6  173.07    4.47
  -3  -1   6  165.40    3.97
   3   1  -6  146.09    4.95
   3   1  -6  121.89    4.16
   3   1  -6  139.23    4.80
  -3  -1   6  170.88    4.66
   3   1  -6  158.12    5.28
   3   1  -5  180.81    4.57
  -3  -1   5  266.92    5.93
  -3  -1   5  275.79    5.67
  -3  -1   5  265.64   10.44
   3   1  -5  185.81    5.74
   3   1  -5  126.84    4.43
  -3  -1   5  277.06    6.34
   3   1  -5  221.46    7.23
  -3  -1   5  175.78    7.40
   3   1  -4  243.35    5.74
  -3  -1   4  247.40    5.87
  -3  -1   4  264.67    5.78
  -3  -1   4  234.22    9.90
   3   1  -4  239.67    6.28
  -3  -1   4  245.51    8.65
  -3  -1   3 1397.48   21.41
  -3  -1   3 1279.27   12.50
  -3  -1   3 1326.72   21.71
   3   1  -3 1476.24   24.92
   3   1  -3 1323.02   14.83
   3   1  -3 1299.79   13.97
   3   1  -3 1383.63   26.31
  -3  -1   2 1565.51   19.44
  -3  -1   2 1504.06   12.56
   3   1  -2 1415.79   14.92
   3   1  -2 1515.10   14.96
   3   1  -2 1426.93   13.25
  -3  -1   2 1559.40   13.08
  -3  -1   2 1406.55   20.64
  -3  -1   1  426.32    5.79
  -3  -1   1  561.54    7.82
   3   1  -1  466.35    7.89
  -3  -1   1  459.09    6.10
   3   1  -1  478.17   12.91
  -3  -1   1  420.87    9.85
   3   1  -1  452.11    7.30
   3   1  -1  450.04    6.46
  -3  -1   1  448.11    6.08
   3   1  -1  484.26    6.77
  -3  -1   1  355.46   10.69
  -3  -1   0  577.04    6.09
  -3  -1   0  614.63    6.74
   3   1   0  555.22   11.76
   3   1   0  715.05   16.43
  -3  -1   0  592.05    6.44
  -3  -1   0  447.34    8.51
   3   1   0  708.62    8.25
  -3  -1   0  564.15    6.14
  -3  -1   0  562.77    5.77
  -3  -1   0  590.11    6.48
   3   1   0  700.59    8.72
  -3  -1   0  518.14   13.27
  -3  -1  -1 1075.32   19.40
   3   1   1 1079.16   13.82
  -3  -1  -1 1098.65    9.00
   3   1   1 1100.51   16.09
   3   1   1 1096.57   20.23
  -3  -1  -1 1009.67    7.42
   3   1   1 1098.97   11.84
   3   1   1 1023.77   11.33
   3   1   1 1164.81   19.50
  -3  -1  -2 2531.00   30.12
  -3  -1  -2 2500.88   15.15
   3   1   2 2606.89   25.32
  -3  -1  -2 2463.77   14.56
  -3  -1  -2 2398.29   22.75
   3   1   2 2541.22   32.39
   3   1   2 2509.45   19.37
   3   1   2 2406.52   17.94
  -3  -1  -3 1744.09   12.49
   3   1   3 1727.07   20.75
  -3  -1  -3 1724.59   11.91
  -3  -1  -3 1702.23   20.94
   3   1   3 1638.95   26.26
  -3  -1  -3 1677.60   11.46
   3   1   3 1666.48   15.53
   3   1   3 1640.19   27.88
  -3  -1  -3 1565.69   23.49
  -3  -1  -4  325.31    5.46
  -3  -1  -4  321.20    5.18
  -3  -1  -4  395.59   11.54
  -3  -1  -4  237.71    6.14
   3   1   4  277.00   11.27
  -3  -1  -4  331.37    5.14
   3   1   4  276.22    6.19
   3   1   4  325.90    9.34
  -3  -1  -4  235.51    9.22
  -3  -1  -5  139.38    5.01
   3   1   5  185.82    9.60
  -3  -1  -5  212.69    9.10
  -3  -1  -5  146.64    7.27
   3   1   5  177.64    4.98
   3   1   5  232.55    8.77
   3   1   5  231.20   12.64
  -3  -1  -6 1069.59   13.63
   3   1   6 1067.99   22.81
  -3  -1  -6 1000.31   16.14
   3   1   6 1014.27   21.72
  -3  -1  -6 1097.38   14.23
  -3  -1  -6 1003.68   12.39
  -3  -1  -6 1147.14   21.95
   3   1   6  995.74   18.89
   3   1   6 1159.87   27.37
  -3  -1  -7  934.98   12.68
  -3  -1  -7  913.00   11.80
  -3  -1  -7  995.22   20.76
   3   1   7  841.15   17.27
   3   1   7  911.74   23.37
  -3  -1  -8  195.71    5.27
  -3  -1  -8  194.94    5.07
  -3  -1  -8  204.02    4.95
   3   1   8  200.79    9.79
  -3  -1  -9  141.88    3.66
   3   2  -7   52.66    2.39
  -3  -2   7   58.90    1.94
  -3  -2   6   16.67    1.49
   3   2  -6   17.64    1.45
  -3  -2   6   17.36    1.46
   3   2  -6   15.13    1.73
  -3  -2   6   17.70    1.52
   3   2  -6   18.76    2.12
  -3  -2   5  131.72    4.30
   3   2  -5  144.43    4.36
  -3  -2   5  125.14    3.38
   3   2  -5  139.44    4.73
  -3  -2   5  135.09    4.22
   3   2  -5  147.04    5.65
   3   2  -4 1562.13   16.04
  -3  -2   4 1474.84   26.35
   3   2  -4 1565.88   16.50
   3   2  -4 1518.70   24.20
  -3  -2   4 1483.46   15.02
  -3  -2   3 1268.38   12.15
   3   2  -3 1376.61   26.00
   3   2  -3 1268.17   14.30
   3   2  -3 1285.78   13.68
  -3  -2   3 1351.25   13.53
  -3  -2   2   19.02    2.68
  -3  -2   2   25.59    1.75
  -3  -2   2   28.12    1.87
  -3  -2   2   19.72    1.52
  -3  -2   2   23.75    1.57
   3   2  -2   20.97    1.94
   3   2  -2   20.70    4.38
   3   2  -2   23.85    1.76
  -3  -2   2   25.05    1.74
  -3  -2   1  317.52    5.21
  -3  -2   1  328.68   11.29
  -3  -2   1  292.60    4.45
  -3  -2   1  292.52    6.00
  -3  -2   1  357.28   14.37
  -3  -2   1  285.49    4.70
  -3  -2   1  315.62   10.44
   3   2  -1  264.92    5.42
   3   2  -1  296.74    6.75
   3   2  -1  282.68    5.06
   3   2  -1  303.11   13.67
  -3  -2   0  604.81    6.83
  -3  -2   0  740.81    7.50
  -3  -2   0  832.50   19.00
  -3  -2   0  717.49    7.02
  -3  -2   0  766.96   10.42
   3   2   0  718.46   10.43
   3   2   0  748.36   17.64
  -3  -2   0  701.96   13.23
  -3  -2   0  729.45   13.22
  -3  -2   0  714.71    7.14
   3   2   0  758.02   21.51
   3   2   0  759.80    9.53
  -3  -2  -1 3685.52   42.50
   3   2   1 3165.74   24.10
  -3  -2  -1 3330.72   18.39
  -3  -2  -1 3297.18   18.09
   3   2   1 3399.28   30.32
  -3  -2  -1 3404.09   25.00
  -3  -2  -1 3334.85   18.45
   3   2   1 3541.84   40.31
   3   2   1 3387.47   24.63
  -3  -2  -1 3394.25   18.23
   3   2   1 3319.50   32.01
   3   2   1 3569.71   47.31
   3   2   1 3397.84   23.40
  -3  -2  -2 1362.41   25.04
  -3  -2  -2 1292.46   10.19
  -3  -2  -2 1327.86    9.77
   3   2   2 1344.17   18.75
  -3  -2  -2 1274.37   14.46
  -3  -2  -2 1279.46   10.12
   3   2   2 1342.93   24.87
   3   2   2 1314.73   14.47
   3   2   2 1461.45   29.95
   3   2   2 1296.72   14.00
   3   2   2 1386.25   24.14
  -3  -2  -3  115.53    7.06
  -3  -2  -3  112.44    2.99
  -3  -2  -3  105.03    3.82
   3   2   3  115.46    7.61
  -3  -2  -3  115.32    5.63
   3   2   3  105.81    4.14
  -3  -2  -3  111.94    2.81
  -3  -2  -3  110.16    3.97
   3   2   3  129.14    9.10
   3   2   3  108.49    3.84
   3   2   3  125.18    7.87
  -3  -2  -4    5.21    1.97
   3   2   4    4.56    2.48
  -3  -2  -4   -0.03    0.00
  -3  -2  -4    5.16    1.87
   3   2   4    5.19    2.95
   3   2   4    3.78    1.43
  -3  -2  -4    7.33    0.98
  -3  -2  -4    6.07    1.55
   3   2   4    4.72    1.10
   3   2   4    6.60    1.87
  -3  -2  -5  876.94   12.75
   3   2   5  941.67   21.86
  -3  -2  -5  938.93   20.23
   3   2   5  876.71   11.21
  -3  -2  -5  918.83   10.39
  -3  -2  -5  989.89   13.91
   3   2   5  998.51   17.82
  -3  -2  -5  836.24   16.67
   3   2   5  976.49   24.22
   3   2   6 1921.06   29.99
   3   2   6 1984.67   34.22
  -3  -2  -6 1971.75   30.00
   3   2   6 1878.08   26.20
  -3  -2  -6 1861.68   19.38
   3   2   6 1887.17   19.34
   3   2   6 2059.47   35.90
  -3  -2  -7  407.18    8.46
   3   2   7  412.08   14.71
  -3  -2  -7  441.58    8.54
   3   2   7  408.95   12.02
  -3  -2  -8   32.83    2.25
  -3  -2  -8   35.62    2.16
   3   2   8   31.90    4.08
  -3  -2  -8   34.04    2.39
  -3  -2  -9  110.65    2.80
   3   2   9   44.37    2.26
   3   3  -7    2.87    0.85
  -3  -3   6   80.96    2.58
   3   3  -6   82.09    2.64
   3   3  -6   77.33    3.18
  -3  -3   6   78.57    2.73
  -3  -3   5  538.29    7.86
   3   3  -5  584.96    8.49
  -3  -3   5  582.80   19.38
   3   3  -5  553.57    9.38
  -3  -3   5  530.93    7.50
   3   3  -5  562.80   10.05
  -3  -3   4  597.84    8.87
  -3  -3   4  636.02   20.97
  -3  -3   4  621.84    8.74
  -3  -3   3   63.62    2.92
  -3  -3   3   58.35    9.91
   3   3  -3   65.97    5.89
  -3  -3   3   64.14    2.83
   3   3  -3   64.32    4.07
  -3  -3   2   39.81    2.27
  -3  -3   2   33.98    3.92
   3   3  -2   39.42    6.07
  -3  -3   2   33.36    2.13
   3   3  -2   38.99    5.15
  -3  -3   2   39.79    2.31
  -3  -3   2   39.88    2.18
   3   3  -2   43.64    3.65
   3   3  -1  559.70   20.28
  -3  -3   1  781.66   23.46
  -3  -3   1  607.65   17.40
  -3  -3   1  587.34    9.55
  -3  -3   1  761.74   22.73
  -3  -3   1  634.79   16.89
   3   3  -1  567.08    7.25
  -3  -3   1  584.83    7.68
  -3  -3   0 1989.80   14.70
   3   3   0 1957.25   16.86
   3   3   0 1976.40   23.71
  -3  -3   0 1975.71   14.50
  -3  -3   0 2000.79   13.87
  -3  -3   0 2028.91   24.58
  -3  -3   0 1945.27   14.42
   3   3   0 1947.70   38.83
  -3  -3  -1  703.28    7.44
  -3  -3  -1  801.17   19.99
  -3  -3  -1  697.40    7.61
   3   3   1  693.28   13.44
  -3  -3  -1  705.93    7.53
  -3  -3  -1  764.62   12.71
   3   3   1  728.33   11.42
  -3  -3  -1  678.47    7.49
   3   3   1  705.25   13.57
   3   3   1  727.96   10.49
  -3  -3  -2    9.78    2.14
  -3  -3  -2    8.23    1.05
  -3  -3  -2   10.84    1.10
  -3  -3  -2    8.95    1.03
   3   3   2   11.76    4.26
  -3  -3  -2    6.70    1.17
   3   3   2    8.21    2.35
   3   3   2   12.88    1.99
   3   3   3   34.51    6.03
  -3  -3  -3   32.07    1.82
  -3  -3  -3   32.62    2.63
   3   3   3   39.51    5.04
   3   3   3   33.43    2.70
   3   3   3   32.21    4.09
  -3  -3  -3   34.41    2.59
   3   3   3   32.32    2.54
  -3  -3  -4  796.72   19.37
   3   3   4  814.70   23.24
  -3  -3  -4  794.75    8.62
  -3  -3  -4  737.09   10.80
  -3  -3  -4  828.47    9.80
   3   3   4  844.77   21.93
  -3  -3  -4  858.42   17.09
   3   3   4  805.28   11.55
   3   3   4  845.19   20.52
  -3  -3  -4  838.79   13.63
   3   3   4  861.04   15.00
   3   3   4  829.69   12.32
  -3  -3  -5  981.48   19.50
  -3  -3  -5 1025.46   10.77
  -3  -3  -5  904.03   11.09
  -3  -3  -5 1080.98   11.86
  -3  -3  -5 1183.21   16.86
   3   3   5 1074.06   14.21
  -3  -3  -6   75.69    4.06
   3   3   6   69.83    6.42
   3   3   6   68.67    3.50
   3   3   7    1.56    1.38
   3   3   7    1.18    2.01
   3   3   7    2.13    1.05
  -3  -3  -8   66.24    3.12
  -3  -3  -8   64.80    2.98
   3   3   9  436.38    5.58
  -3  -3  -9  439.22    6.29
   3   4  -6  271.77    5.07
  -3  -4   6  275.96    4.09
   3   4  -5  148.73    3.73
   3   4  -5  144.87    4.42
   3   4  -4   18.55    1.76
  -3  -4   4   16.51    1.63
   3   4  -3    2.73    1.23
   3   4  -3    2.50    2.06
  -3  -4   3    4.59    1.18
   3   4  -3    2.43    1.73
  -3  -4   2 1174.30   14.11
  -3  -4   2 1307.51   32.37
  -3  -4   2  868.75   19.44
  -3  -4   2 1004.38   11.22
  -3  -4   2  869.91   10.94
  -3  -4   2 1204.26   30.26
   3   4  -2 1047.46   14.03
  -3  -4   2 1143.87   25.60
   3   4  -2 1115.44   24.29
   3   4  -2 1051.53   14.30
   3   4  -2  997.70   10.53
  -3  -4   1 1843.44   16.18
  -3  -4   1 2425.67   48.22
   3   4  -1 1747.21   13.81
  -3  -4   1 1770.13   15.44
  -3  -4   1 1640.98   12.73
  -3  -4   1 1694.90   18.50
   3   4  -1 2247.28   45.70
  -3  -4   1 1710.61   27.29
   3   4  -1 1726.53   18.53
  -3  -4   0  176.48    4.40
  -3  -4   0  180.27   13.73
   3   4   0  158.79    4.61
   3   4   0  140.31    6.18
  -3  -4   0  152.31    4.25
   3   4   0  176.02   13.20
  -3  -4   0  144.09    3.56
  -3  -4   0  163.98    6.64
   3   4   0  152.01    9.75
  -3  -4   0  144.20    4.21
   3   4   0  176.25    5.86
  -3  -4   0  158.00    4.10
  -3  -4  -1    6.13    1.25
   3   4   1    8.47    1.77
  -3  -4  -1   11.44    4.00
  -3  -4  -1    9.47    1.27
   3   4   1    8.71    1.92
  -3  -4  -1    8.99    1.17
  -3  -4  -1   12.31    2.86
  -3  -4  -1    8.92    1.12
   3   4   2   91.16    4.11
   3   4   2   87.54    9.33
   3   4   2   94.30    5.36
  -3  -4  -2   89.66    3.03
   3   4   2   86.37    5.48
   3   4   2   85.09    3.19
  -3  -4  -2   79.64    2.58
  -3  -4  -3 2029.71   16.54
  -3  -4  -3 2010.50   22.72
  -3  -4  -3 2000.53   15.51
  -3  -4  -3 1981.71   19.88
   3   4   3 2000.53   28.84
   3   4   3 1973.47   17.72
   3   4   4 1487.03   17.87
  -3  -4  -4 1421.15   13.08
  -3  -4  -4 1356.62   16.46
   3   4   4 1384.46   18.16
  -3  -4  -4 1500.49   13.95
  -3  -4  -4 1395.96   19.11
   3   4   4 1503.22   26.68
   3   4   4 1477.29   16.02
   3   4   5    9.93    2.21
  -3  -4  -5    7.95    1.35
  -3  -4  -5    6.53    2.43
  -3  -4  -5    7.52    1.44
  -3  -4  -5    6.22    2.46
  -3  -4  -5    6.61    2.35
   3   4   5    6.23    1.63
   3   4   5   15.06    3.59
   3   4   5   11.00    2.13
   3   4   6  111.28    4.52
  -3  -4  -6  120.74    5.41
   3   4   7  165.09    4.65
  -3  -4  -7  182.76    5.72
   3   4   7  161.80    8.24
   3   4   7  173.03    4.99
  -3  -4  -8  664.74    9.07
   3   4   8  750.12    8.85
  -3  -4  -9  181.08    3.44
   3   5  -5   13.01    0.94
  -3  -5   5   15.65    1.13
   3   5  -5   12.30    1.25
  -3  -5   4  108.39    3.39
   3   5  -4   58.94    2.32
  -3  -5   4   61.44    2.57
  -3  -5   4   48.08    2.24
  -3  -5   4   96.85    3.25
  -3  -5   3  254.00    5.45
  -3  -5   3  252.58    5.26
   3   5  -2  565.89    7.62
  -3  -5   2  610.75    8.84
   3   5  -2  594.54    8.80
   3   5  -2  609.77    8.76
  -3  -5   2  537.19    7.97
  -3  -5   2  569.50    8.44
  -3  -5   1  255.16    5.63
  -3  -5   1  219.57    6.54
   3   5  -1  246.04   10.93
   3   5  -1  250.02    6.72
  -3  -5   1  241.30    5.39
   3   5  -1  220.25    5.17
  -3  -5   0  188.24    4.85
  -3  -5   0  196.09   15.48
   3   5   0  176.33    4.47
  -3  -5   0  174.00    4.91
  -3  -5   0  164.79    7.17
   3   5   0  142.46    6.12
   3   5   0  210.21   10.74
  -3  -5   0  160.98    4.43
  -3  -5  -1  155.31   13.21
   3   5   1  326.23    6.84
   3   5   1  169.69    7.09
  -3  -5  -1  231.37    9.66
   3   5   1  348.02   14.25
  -3  -5  -1  274.67    5.56
  -3  -5  -1  259.63    5.41
   3   5   2 1346.98   15.04
   3   5   2 1251.72   19.27
   3   5   2 1252.10   12.10
   3   5   2 1341.52   18.51
   3   5   2 1287.73   26.25
  -3  -5  -2 1325.24   12.43
   3   5   2 1288.74   11.53
  -3  -5  -2 1246.49   11.89
  -3  -5  -3  765.94    9.55
  -3  -5  -3  805.17   15.23
   3   5   3  814.15   13.53
   3   5   3  736.90   18.66
  -3  -5  -3  788.28    9.76
   3   5   3  776.15    9.75
  -3  -5  -3  723.10    8.87
   3   5   4  149.62    5.45
  -3  -5  -4  130.32    3.96
  -3  -5  -4  110.66    4.94
   3   5   4  136.64    5.12
  -3  -5  -4  136.40    4.22
  -3  -5  -4  132.82    5.35
   3   5   4  141.38    4.62
  -3  -5  -4  120.39    3.52
   3   5   5  102.22    4.41
  -3  -5  -5   63.19    2.94
  -3  -5  -5   11.87    1.88
   3   5   5   37.01    2.48
  -3  -5  -5   24.30    3.13
   3   5   5   76.01    4.03
   3   5   6  221.87    5.49
  -3  -5  -6  212.36    6.50
   3   5   6  227.12    5.48
  -3  -5  -7  729.92   10.18
   3   5   7  712.66    8.62
   3   5   8  239.08    3.84
  -3  -5  -8  218.10    4.31
  -3  -6   3  259.17    4.62
  -3  -6   3  263.19    4.57
  -3  -6   3  250.93    4.46
   3   6  -2    3.80    0.76
  -3  -6   2    3.56    0.99
  -3  -6   2    2.44    0.98
   3   6  -1    5.94    0.96
   3   6  -1    3.92    0.84
  -3  -6   1    6.42    1.38
   3   6  -1    6.24    1.13
  -3  -6   1    4.20    1.08
  -3  -6   0  248.26    7.39
   3   6   0  250.14    5.84
  -3  -6   0  210.40    4.27
  -3  -6   0  223.83    4.96
   3   6   0  221.85    5.08
   3   6   1  541.25    7.62
  -3  -6  -1  533.24    7.56
   3   6   2  385.91    6.79
  -3  -6  -2  406.35    6.85
  -3  -6  -2  434.06   11.55
   3   6   2  441.04    8.50
  -3  -6  -2  401.24    6.62
  -3  -6  -2  392.84    6.41
  -3  -6  -3   28.26    1.89
  -3  -6  -3   31.95    3.28
   3   6   3   27.09    1.61
   3   6   3   30.80    2.30
  -3  -6  -3   25.08    1.72
   3   6   4    7.75    1.47
  -3  -6  -4    6.90    1.14
  -3  -6  -4    8.16    1.66
   3   6   4    7.46    1.13
   3   6   4    8.23    1.32
   3   6   5  507.96    7.44
  -3  -6  -5  449.78    7.02
  -3  -6  -5  465.67    7.23
   3   6   5  499.12    6.86
   3   6   5  492.85    6.15
  -3  -6  -5  422.63    7.14
   3   6   6  639.79    6.90
   3   6   6  646.27    6.99
   3   7  -2    1.46    0.49
  -3  -7   1   87.71    2.43
  -3  -7   1   76.69    2.03
  -3  -7   0  588.36    6.74
  -3  -7   0  577.40    7.81
  -3  -7  -1  162.72    5.03
   3   7   1  165.81    3.58
  -3  -7  -2   10.78    1.84
   3   7   2   11.18    1.16
   3   7   2   10.32    1.05
  -3  -7  -3    2.92    0.86
  -3  -7  -3    2.72    1.28
   3   7   3    2.21    0.73
  -3  -7  -4  155.66    3.59
  -3  -7  -4  166.24    4.07
  -3  -7  -6   44.11    1.63
  -4   6  -1   92.24    2.21
  -4   6  -3   11.82    0.90
  -4   5   3   62.65    2.20
   4  -5  -3   45.04    2.29
  -4   5   2   47.92    2.15
   4  -5  -2   51.47    2.73
  -4   5   2   48.62    1.94
  -4   5   1  180.98    4.27
   4  -5  -1  176.34    4.74
  -4   5   0  156.76    3.66
  -4   5   0  159.37    3.49
  -4   5   0  153.74    4.50
   4  -5   0  145.76    4.91
   4  -5   1   27.65    4.61
  -4   5  -1   29.97    2.29
   4  -5   1   31.15    2.59
   4  -5   1   28.69    2.67
  -4   5  -2   27.40    2.12
   4  -5   2   27.59    2.63
   4  -5   2   27.47    2.81
   4  -5   3   65.42    3.47
   4  -5   3   64.83    3.88
  -4   5  -4  230.57    3.70
  -4   5  -4  237.48    4.58
   4  -5   4  250.42    5.81
   4  -5   4  242.73    6.63
  -4   5  -5   58.80    1.51
  -4   5  -5   67.98    1.97
  -4   4   4    7.94    0.90
  -4   4   4   10.56    1.08
   4  -4  -4    8.51    1.55
  -4   4   4   10.92    1.13
   4  -4  -4   10.01    1.47
  -4   4   3   67.08    2.30
  -4   4   3   64.75    2.86
   4  -4  -3   62.59    3.18
  -4   4   3   61.58    2.65
  -4   4   2  411.47    5.67
  -4   4   2  363.88    7.20
  -4   4   2  418.37    6.95
   4  -4  -2  345.98    7.32
  -4   4   1  203.89    3.81
   4  -4  -1  206.27    6.28
  -4   4   0    2.27    0.61
  -4   4   0    3.10    0.91
   4  -4   0    0.83    1.94
   4  -4   0    3.22    1.20
   4  -4   0    3.42    1.55
  -4   4  -1    4.32    0.99
  -4   4  -1    4.41    0.94
  -4   4  -1    2.76    1.70
   4  -4   1    4.86    2.06
   4  -4   1    3.79    1.58
   4  -4   1    5.06    1.86
   4  -4   2  215.92   13.53
  -4   4  -2  200.43    7.21
  -4   4  -2  197.95    4.14
  -4   4  -3  215.79    7.34
   4  -4   3  222.69   11.00
  -4   4  -3  207.33    4.52
   4  -4   4  102.61    9.04
  -4   4  -4  123.42    5.07
  -4   4  -4  110.67    3.30
  -4   4  -4  112.80    4.10
  -4   4  -5    5.43    0.93
  -4   4  -5    5.55    1.05
  -4   4  -5    4.81    1.08
   4  -4   5    6.34    1.37
  -4   4  -6   16.01    1.31
  -4   4  -7  119.79    2.17
   4  -3  -6   15.67    1.34
  -4   3   5    7.82    0.88
   4  -3  -5    7.78    1.45
  -4   3   5    7.40    0.94
   4  -3  -5    7.35    1.54
  -4   3   4  189.20    4.23
   4  -3  -4  187.41    5.99
  -4   3   3  390.98    7.57
  -4   3   3  484.71    6.26
  -4   3   3  341.19    7.10
   4  -3  -3  530.27   10.63
  -4   3   2  223.55    5.02
  -4   3   2  210.47    3.79
  -4   3   2  210.97    5.54
  -4   3   1   35.69    2.03
  -4   3   1   34.09    2.57
  -4   3   1   35.87    2.31
   4  -3  -1   38.65    3.84
   4  -3  -1   28.46    2.11
   4  -3  -1   30.72    2.78
  -4   3   0   39.22    1.97
  -4   3   0   43.54    2.67
  -4   3   0   39.85    2.31
   4  -3   0   30.62    4.31
   4  -3   0   39.76    3.82
   4  -3   0   37.10    2.82
   4  -3   0   38.10    3.25
  -4   3  -1  346.60    5.42
   4  -3   1  396.05   17.06
   4  -3   1  393.65   15.90
   4  -3   1  362.15   13.19
   4  -3   1  388.43    9.24
  -4   3  -2  689.25    7.50
   4  -3   2  783.09   25.43
   4  -3   2  735.86   22.03
   4  -3   2  742.03   24.39
  -4   3  -2  682.03    8.76
   4  -3   2  774.46   19.89
   4  -3   2  778.53   13.28
  -4   3  -3  109.89    2.86
   4  -3   3   99.76    9.50
  -4   3  -3  122.17    6.36
  -4   3  -3  113.00    3.82
   4  -3   3  108.83    5.16
   4  -3   4   11.63    3.86
  -4   3  -4   10.25    2.53
  -4   3  -4   10.07    1.45
   4  -3   4   10.61    3.41
  -4   3  -4   12.20    1.88
   4  -3   4    6.51    1.70
  -4   3  -5   98.04    5.24
  -4   3  -5  102.14    3.58
   4  -3   5  106.22    7.62
  -4   3  -5   94.65    3.83
  -4   3  -6  162.48    5.59
  -4   3  -6  147.46    3.76
  -4   3  -7  163.31    3.26
  -4   2   6   10.60    0.98
   4  -2  -6    8.98    1.27
   4  -2  -6   10.60    1.48
  -4   2   5  191.90    4.40
   4  -2  -5  197.04    5.94
  -4   2   4  391.88    7.30
  -4   2   4  268.95    5.87
   4  -2  -4  383.08    8.43
  -4   2   4  301.40    6.15
   4  -2  -4  363.72    8.92
  -4   2   3  147.71    4.47
  -4   2   3  145.95    4.25
   4  -2  -3  147.41    5.31
  -4   2   2   22.45    2.13
  -4   2   2   33.90    2.03
   4  -2  -2   29.08    2.84
  -4   2   2   29.11    2.26
   4  -2  -2   24.47    2.58
  -4   2   1   84.87    3.20
   4  -2  -1   73.30    6.38
  -4   2   1   78.58    3.64
  -4   2   1   79.82    2.58
  -4   2   1   83.31    3.44
   4  -2  -1   89.06    4.11
   4  -2  -1   69.84    3.38
   4  -2  -1   71.90    4.00
  -4   2   0 1041.13   10.99
   4  -2   0 1086.59   23.85
  -4   2   0 1171.29   13.39
  -4   2   0 1063.55   11.70
   4  -2   0 1085.36   13.20
   4  -2   0  946.00   21.81
   4  -2   0 1014.60   19.62
   4  -2   0  977.38   13.81
  -4   2  -1  875.98    9.37
   4  -2   1  932.39   24.30
  -4   2  -1  913.84   10.95
  -4   2  -1  896.66   10.33
   4  -2   1  922.74   11.57
   4  -2   1  897.75   23.61
   4  -2   1  952.60   19.70
   4  -2   1  895.03   14.23
   4  -2   1  891.83   12.86
   4  -2   1  914.62   14.53
  -4   2  -2   70.04    2.53
   4  -2   2   81.33    7.77
   4  -2   2   60.36    6.23
   4  -2   2   65.66    7.23
   4  -2   2   79.28    6.17
   4  -2   2   74.09    3.81
   4  -2   2   75.78    4.56
  -4   2  -3   32.69    1.79
   4  -2   3   42.59    5.90
   4  -2   3   27.70    4.64
  -4   2  -3   30.29    1.79
   4  -2   3   35.44    6.05
   4  -2   3   36.28    4.58
   4  -2   3   35.65    2.71
  -4   2  -4  131.53    3.89
  -4   2  -4  143.48    3.69
   4  -2   4  165.75   10.50
   4  -2   4  152.31    9.62
   4  -2   4  147.55   11.43
  -4   2  -5  739.89    9.65
  -4   2  -5  739.79   11.28
  -4   2  -6  368.90    6.49
  -4   2  -6  385.31   10.26
   4  -2   6  419.83   17.28
   4  -2   6  422.45   13.95
  -4   2  -7    4.18    0.98
  -4   2  -7    3.78    0.96
   4  -2   7    3.71    1.40
  -4   2  -8   11.50    0.98
  -4   2  -8   10.02    1.01
  -4   2  -8    9.58    0.87
  -4   1   6  210.72    3.98
   4  -1  -6  189.93    4.87
  -4   1   5  829.89   11.25
   4  -1  -5  730.68    9.90
  -4   1   4   70.22    2.92
  -4   1   4   76.32    3.56
  -4   1   4   64.78    3.29
  -4   1   4   71.88    3.13
  -4   1   3   23.73    2.55
  -4   1   3   34.05    2.71
   4  -1  -3   51.23    3.64
  -4   1   3   45.11    2.54
  -4   1   3   26.53    2.20
  -4   1   2   79.29    3.46
   4  -1  -2  115.69    7.10
  -4   1   2  139.93    4.32
  -4   1   2  161.46    5.04
   4  -1  -2  209.94    6.30
  -4   1   2  140.66    4.51
   4  -1  -2  138.20    5.32
  -4   1   2  105.19    3.67
  -4   1   1  814.33   10.18
   4  -1  -1  779.67   17.80
  -4   1   1  733.11   10.06
   4  -1  -1  636.90   15.72
  -4   1   1  797.92    8.98
   4  -1  -1  790.20   11.62
  -4   1   1  795.18    9.99
   4  -1  -1  803.06   11.26
   4  -1  -1  667.49   10.79
  -4   1   0 1123.69   12.24
   4  -1   0 1151.09   22.13
  -4   1   0 1067.31    9.80
  -4   1   0 1115.92   11.49
   4  -1   0 1111.86   12.73
   4  -1   0  923.05   20.90
   4  -1   0 1043.02   17.76
   4  -1   0  923.18   12.92
   4  -1   0  974.02   14.26
  -4   1  -1  129.46    3.81
   4  -1   1  134.60    4.26
   4  -1   1  120.48    8.34
   4  -1   1  127.02    6.49
   4  -1   1  120.98    4.97
   4  -1   1  117.24    5.04
  -4   1  -2  156.18    4.07
  -4   1  -2  113.46    3.06
   4  -1   2  149.31   10.84
   4  -1   2  142.77    4.91
  -4   1  -2   98.78    4.04
   4  -1   2  134.09    9.22
   4  -1   2  159.10    6.24
  -4   1  -3  339.11    5.75
   4  -1   3  329.90   13.46
  -4   1  -3  310.36    4.60
  -4   1  -3  264.64    5.38
  -4   1  -3  304.85    6.98
   4  -1   3  363.03    8.88
   4  -1   4 1289.21   23.73
  -4   1  -4 1199.56   11.68
   4  -1   4 1199.49   24.70
   4  -1   4 1262.23   24.56
   4  -1   4 1202.64   30.21
  -4   1  -4 1208.69   14.63
   4  -1   4 1311.51   16.38
   4  -1   5  450.50   18.31
  -4   1  -5  456.66    8.81
   4  -1   5  459.74    8.79
  -4   1  -6  113.38    3.95
  -4   1  -6  107.53    6.08
   4  -1   6  111.91    8.86
   4  -1   7   31.37    5.31
  -4   1  -7   27.15    2.18
  -4   1  -7   30.19    2.87
  -4   1  -8  170.55    3.74
  -4   1  -8  155.44    3.46
  -4   0   6  266.21    4.30
   4   0  -6  262.99    5.22
  -4   0   5   50.93    2.59
  -4   0   5   63.23    2.96
  -4   0   5   56.15    2.69
   4   0  -5   60.95    3.04
   4   0  -5   51.31    3.32
  -4   0   5   52.16    2.72
   4   0  -5   63.27    3.64
  -4   0   4    7.22    1.45
  -4   0   4   11.55    2.04
  -4   0   4    9.58    1.58
   4   0  -4   11.58    1.91
  -4   0   4    8.22    1.58
  -4   0   3  293.79    6.21
  -4   0   3  292.12    6.68
  -4   0   3  309.37    6.64
  -4   0   2 1380.63   12.55
   4   0  -2 1267.97   15.38
   4   0  -2 1309.94   14.51
  -4   0   2 1408.30   13.28
  -4   0   1  509.95    6.23
  -4   0   1  554.22    8.17
   4   0  -1  521.72   13.18
   4   0  -1  522.36   14.29
  -4   0   1  542.85    7.56
   4   0  -1  450.85    8.21
  -4   0   1  484.61    7.12
   4   0  -1  519.07    8.62
   4   0  -1  515.62    9.10
  -4   0   0   19.30    1.70
   4   0   0   21.60    3.79
  -4   0   0   19.25    1.49
   4   0   0   31.35    2.48
  -4   0   0   18.36    1.60
   4   0   0   19.98    1.93
   4   0   0   25.58    2.49
   4   0   0   31.24    2.15
   4   0   0   29.67    2.78
  -4   0  -1    4.98    1.00
   4   0   1    6.49    2.53
   4   0   1    5.99    1.48
   4   0   1    1.90    1.80
  -4   0  -2  746.61    8.60
  -4   0  -2  724.65    7.63
  -4   0  -2  701.78   10.14
   4   0   2  719.21   11.83
   4   0   2  763.71   20.42
   4   0   2  738.12   11.53
  -4   0  -3  991.27    9.27
   4   0   3 1032.71   25.42
  -4   0  -3  988.53   13.10
   4   0   3 1009.35   14.63
   4   0   3  973.95   24.72
   4   0   3  992.20   13.20
   4   0   4  274.62   10.71
  -4   0  -4  256.61    4.74
   4   0   4  263.89   13.21
  -4   0  -4  267.35    6.95
   4   0   4  262.01    7.45
   4   0   4  256.08   13.32
   4   0   4  259.93    6.32
   4   0   5   20.40    4.25
  -4   0  -5   18.54    2.12
   4   0   5   21.41    2.34
   4   0   6   50.31    5.89
  -4   0  -6   50.10    4.29
   4   0   6   46.57    5.55
  -4   0  -6   47.02    2.97
   4   0   6   50.60    3.03
   4   0   7  608.94   17.09
  -4   0  -7  632.89   11.42
  -4   0  -8  337.69    5.74
   4   0   8  338.52    6.75
  -4  -1   5   19.76    1.68
  -4  -1   5   17.93    1.45
   4   1  -5   20.31    1.91
   4   1  -5   18.49    2.04
  -4  -1   5   17.42    1.67
   4   1  -5   20.32    2.25
  -4  -1   4  154.61    4.73
   4   1  -4  161.85    4.15
  -4  -1   4  147.41    3.83
  -4  -1   4  163.26    4.46
  -4  -1   4  146.90    4.69
  -4  -1   3 1284.79   13.76
  -4  -1   3 1311.09   14.05
  -4  -1   3 1119.51   11.97
  -4  -1   3 1135.76   12.58
   4   1  -3 1215.40   13.82
   4   1  -3 1179.96   14.34
  -4  -1   3 1265.21   13.90
  -4  -1   2 1123.29   11.71
  -4  -1   2 1011.96   11.27
  -4  -1   2 1035.42   11.53
   4   1  -2  944.89   12.16
   4   1  -2 1031.74   13.16
   4   1  -2 1015.46   12.54
  -4  -1   2 1078.42   10.92
  -4  -1   2 1138.72   12.34
   4   1  -2 1022.07   25.65
  -4  -1   1    6.76    1.01
  -4  -1   1    9.82    2.68
  -4  -1   1    6.58    1.15
  -4  -1   1    7.56    1.20
   4   1  -1    5.94    1.58
   4   1  -1    4.63    1.60
   4   1  -1    8.16    1.41
  -4  -1   1    5.43    0.88
  -4  -1   0    7.34    2.84
  -4  -1   0    8.63    1.17
   4   1   0    3.86    2.47
   4   1   0    5.53    1.72
   4   1   0    3.97    1.17
  -4  -1  -1 1051.28   10.38
  -4  -1  -1  959.07    9.43
   4   1   1 1105.38   24.09
   4   1   1 1042.01   13.97
  -4  -1  -1 1179.64   25.30
   4   1   1 1034.21   12.94
   4   1   2 2098.63   25.28
  -4  -1  -2 1984.95   14.82
  -4  -1  -2 1970.29   14.23
   4   1   2 1997.53   34.39
  -4  -1  -2 1894.50   19.16
   4   1   2 1817.26   18.99
   4   1   2 2083.77   31.76
   4   1   3  595.37   14.22
   4   1   3  563.70   14.39
  -4  -1  -3  529.08    7.21
  -4  -1  -3  528.08    6.87
   4   1   3  507.00   17.60
  -4  -1  -3  502.73   12.83
   4   1   3  502.14   16.64
  -4  -1  -3  509.06    9.87
  -4  -1  -3  506.12    6.24
   4   1   3  472.63    9.27
  -4  -1  -3  582.95   17.28
   4   1   3  529.01   17.54
   4   1   4   51.51    4.72
   4   1   4   43.47    4.28
  -4  -1  -4   48.55    2.39
   4   1   4   48.76    5.95
  -4  -1  -4   46.44    2.20
  -4  -1  -4   43.14    2.74
   4   1   4   47.96    5.45
  -4  -1  -4   43.67    3.16
  -4  -1  -4   44.90    2.00
  -4  -1  -4   36.75    3.93
  -4  -1  -4   43.97    4.91
   4   1   4   44.03    2.95
   4   1   4   51.54    5.95
   4   1   5    9.81    2.88
   4   1   5   10.18    3.72
  -4  -1  -5    8.47    1.65
  -4  -1  -5    9.28    1.86
   4   1   5    9.18    2.91
   4   1   5    9.55    1.56
  -4  -1  -5    0.09    0.51
   4   1   6  497.54    8.86
  -4  -1  -6  522.02    9.10
  -4  -1  -6  502.39   11.51
  -4  -1  -7  740.61   10.62
   4   1   7  716.06   11.29
  -4  -1  -8   37.59    2.13
   4   1   8   30.00    2.06
  -4  -2   5  178.09    4.14
  -4  -2   5  169.87    4.03
   4   2  -5  166.49    4.79
  -4  -2   4  464.50    7.70
   4   2  -4  473.28    7.39
  -4  -2   4  450.30    7.66
  -4  -2   4  452.60    7.57
  -4  -2   3  149.87    4.50
   4   2  -3  157.66    4.75
   4   2  -3  151.96    8.12
  -4  -2   3  142.86    4.33
  -4  -2   2   12.00    1.62
   4   2  -2   11.24    1.81
   4   2  -2    8.96    3.01
   4   2  -2   11.57    1.76
  -4  -2   2    8.74    1.37
  -4  -2   1   93.69    3.22
  -4  -2   1   89.07    2.98
  -4  -2   1   83.91    2.74
   4   2  -1   87.10    4.19
   4   2  -1   86.87    3.38
  -4  -2   1   90.65    2.95
  -4  -2   1   97.87    6.98
   4   2  -1   85.46    8.90
  -4  -2   0  695.71    8.13
  -4  -2   0  706.84    7.65
   4   2   0  712.42   11.72
   4   2   0  699.49    9.26
  -4  -2   0  703.03    7.69
   4   2   0  730.17   24.11
   4   2   0  745.46   10.18
  -4  -2  -1 1670.01   13.40
  -4  -2  -1 1645.24   13.31
   4   2   2  178.26    6.91
  -4  -2  -2  206.43    4.74
   4   2   2  195.84    9.52
  -4  -2  -2  184.44    4.22
   4   2   2  177.76    6.63
   4   2   2  159.01    7.98
   4   2   2  178.50   13.00
   4   2   2  171.19    5.72
  -4  -2  -3   13.53    3.44
   4   2   3   19.20    3.58
  -4  -2  -3   22.51    1.83
   4   2   3   22.23    3.94
   4   2   3   14.41    4.04
   4   2   3   17.27    2.56
   4   2   3   10.43    4.61
  -4  -2  -3   17.86    1.48
   4   2   3   10.95    3.30
   4   2   3   12.04    2.30
   4   2   4  421.30   12.23
   4   2   4  387.67   12.87
  -4  -2  -4  365.30    6.30
   4   2   4  357.08   15.10
  -4  -2  -4  375.80   12.09
   4   2   4  358.45    8.39
  -4  -2  -4  362.84    8.26
  -4  -2  -4  365.54    6.01
   4   2   4  388.96   14.61
  -4  -2  -4  372.73   13.76
   4   2   4  360.31    8.64
   4   2   4  432.81   18.66
   4   2   5  884.55   18.98
   4   2   5 1011.05   24.72
  -4  -2  -5  960.48   13.59
   4   2   5  926.41   13.05
  -4  -2  -5  939.24   14.13
   4   2   5 1023.48   24.56
  -4  -2  -5  900.14   19.56
   4   2   5  965.09   14.32
   4   2   6  462.56   15.61
  -4  -2  -6  460.77    8.90
   4   2   6  484.98   16.35
   4   2   6  464.92    9.38
  -4  -2  -7   24.80    2.10
  -4  -2  -7   25.24    2.22
   4   2   7   22.79    3.99
   4   2   7   20.69    2.06
   4   2   8    1.25    1.25
  -4  -2  -8    2.74    0.93
  -4  -3   5  373.87    5.36
   4   3  -5  376.68    5.37
   4   3  -4  118.26    3.47
   4   3  -4  123.85    3.69
  -4  -3   4  113.58    3.41
   4   3  -4  121.54    4.30
   4   3  -3   38.05    2.41
  -4  -3   3   32.60    2.08
  -4  -3   3   31.92    1.66
  -4  -3   3   35.31    2.18
   4   3  -3   36.07    2.90
  -4  -3   2   28.60    2.31
  -4  -3   2   25.88    1.85
   4   3  -2   17.54    3.87
   4   3  -2   19.70    1.81
  -4  -3   2   18.02    1.82
   4   3  -2   24.55    3.05
  -4  -3   1 1414.26   12.10
  -4  -3   1 1299.16   11.05
   4   3  -1 1398.63   27.67
   4   3  -1 1300.47   11.92
  -4  -3   1 1424.86   12.25
   4   3  -1 1367.45   17.15
  -4  -3   1 1489.43   27.84
   4   3   0  810.11   26.74
  -4  -3   0 1024.24   14.77
  -4  -3   0  800.17    8.94
  -4  -3   0  821.39    9.30
   4   3   0  801.00    9.62
  -4  -3   0  831.52    9.17
  -4  -3   0 1025.44   26.29
   4   3   1   22.86    2.22
  -4  -3  -1   22.15    4.90
   4   3   1   18.48    3.04
  -4  -3  -1   26.78    2.98
  -4  -3  -1   21.00    1.45
  -4  -3  -1   24.86    1.75
   4   3   1   23.13    2.69
   4   3   2   30.49    3.86
  -4  -3  -2   30.78    1.93
  -4  -3  -2   28.14    1.84
   4   3   2   30.96    2.95
   4   3   2   26.12    6.17
   4   3   2   28.85    2.48
   4   3   3  148.19   12.29
  -4  -3  -3  137.67    5.85
   4   3   3  159.50    8.40
  -4  -3  -3  170.75    4.44
  -4  -3  -3  124.43    6.86
   4   3   3  169.13    6.44
  -4  -3  -3  157.51    6.15
  -4  -3  -3  157.50    4.17
   4   3   3  135.79    7.63
  -4  -3  -3  149.67   10.07
   4   3   4 1870.68   39.63
   4   3   4 1911.46   29.32
  -4  -3  -4 1815.02   15.80
  -4  -3  -4 1766.94   26.78
  -4  -3  -4 1901.57   21.37
   4   3   4 1713.49   18.96
  -4  -3  -4 1780.25   14.91
   4   3   4 1754.77   29.06
   4   3   4 1699.10   18.86
  -4  -3  -4 1696.28   30.87
   4   3   5  799.10   11.70
   4   3   5  796.83   12.40
  -4  -3  -6    3.20    1.48
   4   3   6    3.75    2.51
   4   3   6    2.95    1.28
   4   3   7    3.74    1.50
  -4  -3  -7    3.73    1.28
  -4  -3  -7    3.96    1.22
   4   3   7    3.59    1.20
  -4  -3  -8  297.51    5.32
  -4  -3  -8  301.82    5.36
  -4  -4   4    1.66    0.73
   4   4  -4    2.66    0.83
  -4  -4   4    1.74    0.72
   4   4  -3  110.24    3.41
  -4  -4   3  111.74    3.40
  -4  -4   3  112.64    3.40
   4   4  -3  117.63    3.99
   4   4  -2  526.56    8.30
  -4  -4   2  508.69    7.58
   4   4  -2  506.91   14.18
  -4  -4   2  516.14    7.61
   4   4  -2  519.50    9.03
  -4  -4   1  624.18    8.43
  -4  -4   1  553.04    7.05
   4   4  -1  574.42   11.08
   4   4  -1  605.28   17.35
   4   4  -1  618.10   10.03
  -4  -4   0   73.46    2.87
  -4  -4   0   65.46    2.55
   4   4   0   74.27    6.72
   4   4   0   64.74    2.39
   4   4   0   77.29    3.61
   4   4   1   58.57    2.87
  -4  -4  -1   56.35    2.50
   4   4   1   58.52    6.17
   4   4   2  343.07    7.24
  -4  -4  -2  359.69    6.35
  -4  -4  -2  353.81    6.02
   4   4   3  803.23   11.94
  -4  -4  -3  734.63    8.23
  -4  -4  -3  874.50   15.33
  -4  -4  -3  837.01   10.26
  -4  -4  -3  830.54   15.04
   4   4   3  772.61    9.22
  -4  -4  -4  234.11    6.59
   4   4   4  240.36    5.51
   4   4   5    7.35    1.86
  -4  -4  -5    7.80    2.03
   4   4   5    6.00    1.60
   4   4   5    4.95    2.24
   4   4   5    5.28    1.53
   4   4   6    4.65    1.49
  -4  -4  -6    4.08    1.43
   4   4   6    5.40    1.41
   4   4   7  266.19    5.32
  -4  -4  -7  250.99    5.43
  -4  -4  -7  236.41    5.39
   4   4   7  284.96    5.35
  -4  -4  -8  438.13    5.71
  -4  -4  -8  399.52    5.27
   4   5  -3  377.47    4.72
  -4  -5   3  353.50    5.09
   4   5  -2  295.66    4.93
  -4  -5   2  276.62    5.05
   4   5  -1    2.30    0.92
  -4  -5   1    1.96    0.90
   4   5  -1    2.93    1.12
  -4  -5   0   23.57    2.56
   4   5   0   20.90    2.21
   4   5   0   16.58    3.10
  -4  -5   0   17.52    1.39
   4   5   0   17.52    1.43
   4   5   1  399.26    5.91
   4   5   1  404.76   13.49
  -4  -5  -1  414.67    6.37
   4   5   2  866.53   10.16
  -4  -5  -2  854.80    9.29
  -4  -5  -2  955.17   17.33
   4   5   2  934.10   14.09
   4   5   2  855.79   19.97
  -4  -5  -2  886.33    9.73
   4   5   3  270.90    5.96
  -4  -5  -3  252.33    4.72
  -4  -5  -3  316.39    9.03
   4   5   3  301.38    7.56
   4   5   3  250.89   10.39
  -4  -5  -3  263.47    8.18
  -4  -5  -3  274.73    5.39
   4   5   4   56.87    2.91
  -4  -5  -4   63.52    3.44
   4   5   4   57.26    2.38
   4   5   4   64.51    3.26
  -4  -5  -4   59.71    3.96
   4   5   5   11.35    1.56
   4   5   5   10.95    1.32
  -4  -5  -5   11.17    1.96
   4   5   5   11.27    1.34
   4   5   6  491.94    6.94
   4   5   6  472.22    6.41
  -4  -5  -6  497.15    8.01
  -4  -5  -7  348.40    5.28
  -4  -5  -7  310.44    5.06
   4   6   0  268.76    4.46
  -4  -6  -1  596.15    7.05
  -4  -6  -1  713.30   11.18
   4   6   1  661.85    8.07
  -4  -6  -1  562.72    6.73
   4   6   1  550.02    6.70
  -4  -6  -2   83.86    2.60
  -4  -6  -2   87.18    4.42
   4   6   2   93.35    3.17
  -4  -6  -2   86.54    2.74
   4   6   3   63.26    2.30
   4   6   3   75.50    2.84
   4   6   4   62.38    2.22
  -4  -6  -4   55.15    2.88
   4   6   5  428.40    5.30
  -4  -6  -5  435.10    6.53
   5  -4  -1   46.31    2.59
  -5   4   1   30.21    1.53
   5  -4   0   16.43    2.01
  -5   4   0    9.94    1.33
   5  -4   1   38.27    2.80
  -5   4  -1   36.37    2.14
   5  -4   1   31.01    2.57
  -5   4  -2  101.03    2.97
   5  -4   2   94.92    4.27
  -5   4  -3  159.34    3.68
   5  -4   3  108.34    4.41
  -5   4  -4   16.53    1.06
   5  -3  -3  217.07    4.72
   5  -3  -3  199.57    4.23
  -5   3   2   15.79    1.13
   5  -3  -2   17.29    2.03
  -5   3   2   11.68    1.26
   5  -3  -2   17.50    1.86
  -5   3   1    3.91    0.76
   5  -3  -1    4.24    1.65
   5  -3  -1    3.93    1.48
  -5   3   0   76.23    2.35
   5  -3   0   96.61    4.42
  -5   3  -1  341.70    4.69
   5  -3   1  438.97    9.46
   5  -3   1  259.53    6.79
   5  -3   1  357.04    9.17
  -5   3  -2  143.07    5.86
   5  -3   2  150.67    5.78
   5  -3   2  133.53    5.99
  -5   3  -3    3.05    1.59
  -5   3  -3    2.88    0.69
   5  -3   3    1.13    1.56
   5  -3   3    3.42    1.80
  -5   3  -4    6.69    1.61
  -5   3  -4    6.63    0.85
  -5   3  -4    7.34    1.16
   5  -3   4    8.00    1.88
  -5   3  -5   83.22    3.29
  -5   3  -5   73.56    2.09
  -5   2   4  196.86    3.53
   5  -2  -4  209.84    4.67
   5  -2  -3   70.98    3.08
   5  -2  -3   61.48    3.25
   5  -2  -2   12.57    2.06
  -5   2   2    8.57    1.29
  -5   2   1   86.20    3.03
   5  -2  -1   81.09    3.98
  -5   2   0  434.37    6.42
   5  -2   0  427.91    8.60
   5  -2   0  425.34    8.48
  -5   2  -1  250.65    4.71
   5  -2   1  270.71   12.64
   5  -2   1  274.09    7.00
   5  -2   1  258.40    6.26
   5  -2   1  254.18    7.31
   5  -2   1  256.41    8.04
  -5   2  -2   39.63    1.89
   5  -2   2   36.78    5.69
   5  -2   2   42.14    3.49
   5  -2   2   44.38    3.68
  -5   2  -3    6.71    0.96
   5  -2   3    6.59    3.41
  -5   2  -3    5.35    0.98
   5  -2   3    4.79    1.83
  -5   2  -4  125.40    5.84
  -5   2  -4  123.32    3.50
   5  -2   4  134.69    6.11
  -5   2  -5  187.76    4.15
   5  -2   5  223.50    6.96
  -5   2  -6   71.65    3.13
  -5   2  -6   69.32    2.23
  -5   2  -7   14.79    0.83
  -5   1   4    1.65    0.66
   5  -1  -4    1.33    0.97
   5  -1  -4    1.85    1.21
   5  -1  -4    1.40    1.07
  -5   1   3    1.78    0.86
   5  -1  -3    3.93    1.43
  -5   1   2  307.17    6.13
   5  -1  -2  389.22    7.76
  -5   1   1  508.63    7.84
   5  -1  -1  508.43    9.40
   5  -1  -1  519.25    9.30
  -5   1   0  186.73    4.57
  -5   1   0  171.07    3.63
   5  -1   0  163.39    5.30
   5  -1   0  167.88    5.59
   5  -1   0  191.89    5.65
  -5   1  -1    5.73    0.87
   5  -1   1    6.90    2.97
   5  -1   1    5.16    1.53
   5  -1   1    6.30    1.68
   5  -1   1    5.14    1.71
  -5   1  -2   57.79    2.43
   5  -1   2   54.65    6.78
  -5   1  -2   53.81    1.87
   5  -1   2   59.63    3.13
   5  -1   2   57.06    5.19
   5  -1   2   55.88    3.78
  -5   1  -3  619.80    7.72
   5  -1   3  745.79   23.62
   5  -1   3  652.32    9.43
   5  -1   3  718.50   23.38
   5  -1   3  730.38   17.78
   5  -1   3  725.75   13.61
   5  -1   3  629.74   11.84
  -5   1  -4  457.99    6.56
   5  -1   4  475.38    9.23
   5  -1   5   42.55    5.82
  -5   1  -5   37.16    1.79
  -5   1  -5   41.04    3.51
   5  -1   5   48.57    3.25
   5  -1   6    4.42    1.53
  -5   1  -6    4.11    0.86
  -5   1  -6    4.27    1.44
   5  -1   6    4.97    1.30
  -5   1  -7   66.30    1.88
  -5   1  -7   68.07    2.11
   5   0  -4   13.83    1.76
   5   0  -4   13.13    1.76
  -5   0   3  107.45    3.30
   5   0  -3  135.54    3.97
  -5   0   2  540.84    8.06
   5   0  -2  607.29    8.87
   5   0  -1  259.93    6.07
   5   0  -1  253.63    6.11
   5   0  -1  269.02    6.57
  -5   0   0  134.56    4.14
  -5   0   0  111.17    3.43
   5   0   0   80.84    6.30
   5   0   0  101.85    4.54
   5   0   0  137.41    4.89
  -5   0  -1  124.19    3.80
  -5   0  -1   99.84    3.05
   5   0   1   84.63    7.30
   5   0   1  106.39    4.99
   5   0   1  132.18    4.77
  -5   0  -2  451.55    6.91
  -5   0  -2  419.91    5.86
   5   0   2  448.07   16.99
   5   0   2  424.99    9.79
   5   0   2  420.17    8.75
  -5   0  -3  705.76    8.57
  -5   0  -3  657.55    7.42
   5   0   3  774.01   23.12
   5   0   3  808.91   11.01
  -5   0  -3  698.57   10.11
   5   0   3  730.24   12.94
  -5   0  -4  200.76    4.05
  -5   0  -4  209.05    5.74
   5   0   5   21.21    4.73
   5   0   5   28.09    3.17
  -5   0  -5   21.18    1.68
   5   0   5   24.76    2.52
   5   0   6   77.44    6.62
   5   0   6   82.16    3.57
  -5   0  -6   65.26    2.53
  -5   0  -6   60.61    3.60
   5   0   6   86.17    2.78
   5   0   6   76.28    3.23
   5   0   6   85.74    4.11
  -5   0  -7  336.55    4.81
  -5   0  -8  138.31    2.37
  -5  -1   4  301.34    4.36
   5   1  -4  301.70    5.53
   5   1  -3  397.72    6.13
  -5  -1   2   31.47    1.81
  -5  -1   1   20.89    1.64
   5   1  -1   21.35    2.10
  -5  -1   0   87.55    3.15
   5   1   0   86.84    4.13
  -5  -1  -1  626.14    8.32
  -5  -1  -1  627.36    7.98
   5   1   1  660.57   18.72
   5   1   1  635.97   11.37
   5   1   1  673.50   10.14
  -5  -1  -2  496.02    7.29
  -5  -1  -2  485.50    6.76
   5   1   2  548.40   18.12
   5   1   2  568.40    9.31
  -5  -1  -2  447.24    5.71
   5   1   2  513.72    9.23
  -5  -1  -3    6.90    1.15
  -5  -1  -3    5.84    1.04
   5   1   3    9.44    3.31
   5   1   3    6.95    1.94
  -5  -1  -3    6.91    1.51
   5   1   3    6.27    1.72
  -5  -1  -4   11.61    1.29
   5   1   4    9.35    3.32
   5   1   4   10.43    2.12
  -5  -1  -4   11.25    1.82
   5   1   4   11.85    2.02
   5   1   5  318.48    7.49
  -5  -1  -5  311.66    7.07
   5   1   6  493.03   15.11
   5   1   6  467.54    7.76
  -5  -1  -6  487.62    8.05
   5   1   6  482.48    8.90
  -5  -1  -7  141.55    3.32
  -5  -1  -8   10.31    0.78
  -5  -2   3   66.70    2.17
   5   2  -3   73.30    3.14
  -5  -2   2    5.68    1.00
   5   2  -2    6.59    1.81
  -5  -2   1  159.96    3.99
   5   2  -1  159.38    4.45
  -5  -2   0 1174.15   11.45
   5   2   0 1129.46   12.48
  -5  -2  -1  368.42    6.17
  -5  -2  -1  401.59    6.44
   5   2   1  374.45    8.40
   5   2   1  398.68    7.30
  -5  -2  -2   30.21    1.94
   5   2   2   27.14    2.71
  -5  -2  -2   26.90    1.58
   5   2   2   30.53    2.39
  -5  -2  -3    9.84    1.33
  -5  -2  -3   10.61    1.27
   5   2   3    9.11    2.02
  -5  -2  -3   11.35    1.96
  -5  -2  -3    8.30    1.05
   5   2   3    9.34    1.69
  -5  -2  -4  176.18    4.21
   5   2   4  201.76   10.86
   5   2   4  182.50    5.92
  -5  -2  -4  192.74    6.28
  -5  -2  -4  161.52    3.59
   5   2   4  181.09    5.73
   5   2   5  745.43   10.82
  -5  -2  -5  816.12   12.12
  -5  -2  -6  184.20    5.03
   5   2   6  168.14    4.82
   5   2   7    8.13    1.40
  -5  -2  -7   10.50    1.22
   5   3  -3    2.12    0.88
   5   3  -2  164.11    3.74
  -5  -3   2  156.41    3.23
   5   3  -2  164.18    4.31
  -5  -3   1  453.66    6.28
   5   3  -1  438.70    6.35
  -5  -3   0  379.54    6.06
   5   3   0  363.88    6.08
   5   3   0  371.87    7.22
  -5  -3  -1   14.10    1.45
   5   3   1   13.30    1.58
  -5  -3  -1   15.64    1.43
  -5  -3  -2   16.08    1.51
   5   3   2   17.27    1.67
  -5  -3  -2   15.28    1.34
   5   3   3  615.44    9.29
  -5  -3  -3  592.06    7.99
  -5  -3  -3  601.57   11.54
  -5  -3  -3  580.72    7.29
   5   3   4  586.09    9.39
  -5  -3  -4  600.48   11.65
   5   3   5  130.86    4.37
  -5  -3  -5  142.39    5.14
   5   3   6    1.48    1.16
  -5  -3  -6    2.10    1.08
  -5  -3  -7   23.99    1.48
   5   4  -1  106.92    2.90
  -5  -4   1   98.85    2.71
  -5  -4   0   22.29    1.49
   5   4   0   24.58    2.16
  -5  -4  -1  150.52    3.80
   5   4   1  171.68    5.62
  -5  -4  -2  461.55    6.87
   5   4   2  467.26    9.48
   5   4   2  441.88    6.00
  -5  -4  -2  471.20    6.49
   5   4   3  655.36    7.99
   5   4   3  661.86   11.04
   5   4   3  659.87    7.62
  -5  -4  -3  653.55    7.71
   5   4   4   76.71    2.89
   5   4   4   81.84    3.56
  -5  -4  -4   78.42    4.13
   5   4   5   21.64    1.72
  -5  -4  -5    9.93    1.81
  -5  -4  -6  125.50    3.67
   5   5   1  381.77    5.57
   5   5   3   11.18    1.22
  -5  -5  -4    8.92    1.35
  -5  -5  -5   64.89    2.34
  -6   2  -2    6.77    1.44
  -6   2  -3   40.17    2.25
  -6   1  -2   79.37    2.37
  -6   1  -3  124.29    4.87
  -6   0   0   32.44    1.74
  -6   0  -1  134.33    3.44
   6   0   1  135.80    4.19
   6   0   1  132.80    4.06
  -6   0  -2  496.77    6.63
   6   0   2  511.26    8.77
   6   0   2  486.19    7.63
   6   0   3  131.01    3.70
  -6   0  -4    1.49    1.19
   6   0   4    1.74    0.85
  -6  -1  -1  433.36    6.34
  -6  -1  -1  421.57    5.75
   6   1   1  444.87    7.24
  -6  -1  -2  145.78    3.26
   6   1   2  151.54    4.65
   6   1   2  157.84    4.33
   6   1   3   24.48    2.11
   6   1   3   24.41    1.92
   6   1   4   18.60    1.54
   6   2   1   96.66    3.02
  -6  -2  -2    6.78    1.05
   6   2   3   60.83    2.51
   6   2   4  309.48    5.15
   6   3   2   50.35    1.74
   6   3   3  293.20    4.23
   0   0   0    0.00    0.00
TITL shS_145_IlGu_autored in P-1
REM P-1 (#2 in standard setting)
CELL 1.54184   5.051523   6.791187   8.708306  83.5851  79.9065  86.8331
ZERR    1.00   0.000191   0.000299   0.000569   0.0044   0.0043   0.0033
LATT  1
SFAC C H N O Cd
UNIT 20.00 20.00 6.00 4.00 1.00
TREF
HKLF 4
END
_computing_structure_solution     'SHELXT 2018/2 (Sheldrick, 2018)'
;
_shelx_hkl_checksum     75666
_shelx_res_file
;
TITL shs_145_ilgu_autored_a.res in P-1
    shs_145_ilgu_autored.res
    created by SHELXL-2018/3 at 18:38:34 on 30-Aug-2023
REM Old TITL shS_145_IlGu_autored in P-1
REM SHELXT solution in P-1: R1 0.146, Rweak 0.009, Alpha 0.075
REM <I/s> 0.000 for 0 systematic absences, Orientation as input
REM Formula found by SHELXT: C2 N4 O6 Cd3
CELL 1.54184 5.0515 6.7912 8.7083 83.585 79.907 86.833
ZERR 1 0.0002 0.0003 0.0006 0.004 0.004 0.003
LATT 1
SFAC C H Br Cd N
UNIT 6 10 2 1 6
L.S. 4 0 0
PLAN  6
SIZE 0.02 0.02 0.15
CONF
BOND
list 4
fmap 2 53
MORE -1
BOND $H
ACTA
OMIT -3 -1 1
OMIT -3 -1 4
OMIT 2 3 2
OMIT 3 1 0
REM <olex2.extras>
REM <HklSrc "%.\\shS_145_IlGu_autored.hkl">
REM </olex2.extras>
WGHT    0.029700    5.202500
EXTI    0.002778
FVAR       0.91121
CD1   4    1.000000    0.500000    0.500000    10.50000    0.02675    0.03685 =
         0.03243   -0.00320   -0.00689   -0.00770
BR1   3    0.907190    0.254259    0.287871    11.00000    0.04270    0.04493 =
         0.03869   -0.01089   -0.00561   -0.01481
N2    5    0.302957    0.642711    0.152980    11.00000    0.03085    0.04845 =
         0.03177   -0.00306   -0.00763   -0.00694
AFIX  43
H2    2    0.171982    0.587161    0.125640    11.00000   -1.20000
AFIX   0
N1    5    0.339737    0.639678    0.303628    11.00000    0.02594    0.03951 =
         0.03570   -0.00231   -0.00435   -0.00999
N3    5    0.673327    0.758415    0.428797    11.00000    0.02988    0.03253 =
         0.04347   -0.00290   -0.01393   -0.00921
AFIX  23
H3A   2    0.539337    0.762302    0.509882    11.00000   -1.20000
H3B   2    0.752934    0.874184    0.416228    11.00000   -1.20000
AFIX   0
C3    1    0.490708    0.740586    0.052176    11.00000    0.03967    0.04217 =
         0.03833    0.00145   -0.00924   -0.00556
AFIX  43
H3    2    0.503093    0.760630   -0.056213    11.00000   -1.20000
AFIX   0
C2    1    0.664088    0.806842    0.139724    11.00000    0.03225    0.03508 =
         0.04066    0.00276   -0.00710   -0.00730
AFIX  43
H2A   2    0.818189    0.878515    0.103040    11.00000   -1.20000
AFIX   0
C1    1    0.559173    0.743641    0.293723    11.00000    0.03061    0.03508 =
         0.03233   -0.00215   -0.00934    0.00024
HKLF 4
REM  shs_145_ilgu_autored_a.res in P-1
REM wR2 = 0.1336, GooF = S = 1.272, Restrained GooF = 1.272 for all data
REM R1 = 0.0452 for 1114 Fo > 4sig(Fo) and 0.0454 for all 1122 data
REM 71 parameters refined using 0 restraints
END
WGHT      0.0297      5.2083
REM Highest difference peak  0.944,  deepest hole -0.838,  1-sigma level  0.199
Q1    1   0.9267  0.4042  0.3712  11.00000  0.05    0.94
Q2    1   0.8834  0.2556  0.1449  11.00000  0.05    0.81
Q3    1   0.8353  0.9671  0.5208  11.00000  0.05    0.81
Q4    1   0.9933  0.6330  0.5779  11.00000  0.05    0.80
Q5    1   0.6370  0.5336  0.2859  11.00000  0.05    0.77
Q6    1   0.4122  0.9982  0.3175  11.00000  0.05    0.75
;
_shelx_res_checksum     27280
