# Supplementary material for: Crystal structure of polymeric bis­(3-amino-1H-pyrazole)­cadmium dibromide
Source: Acta Crystallogr E Crystallogr Commun. 2023 Nov 14;79(Pt 12):1151–4. doi: 10.1107/S2056989023009751 (PMC10833407; doi:10.1107/S2056989023009751)
Supplement: Supplementary file 2 [file e-79-01151-Isup2.hkl]

data_I                                                                          
_shelx_title ' shs_145_ilgu_autored_a.res in P-1'                               
_shelx_refln_list_code          4                                               
_shelx_F_calc_maximum      119.26                                               
_exptl_crystal_F_000       206.00                                               
_reflns_d_resolution_high  0.7919                                               
                                                                                
loop_                                                                           
 _space_group_symop_operation_xyz                                               
 'x, y, z'                                                                      
 '-x, -y, -z'                                                                   
                                                                                
_cell_length_a     5.0515                                                       
_cell_length_b     6.7912                                                       
_cell_length_c     8.7083                                                       
_cell_angle_alpha  83.585                                                       
_cell_angle_beta   79.907                                                       
_cell_angle_gamma  86.833                                                       
                                                                                
_shelx_F_squared_multiplier     1.000                                           
                                                                                
loop_                                                                           
 _refln_index_h                                                                 
 _refln_index_k                                                                 
 _refln_index_l                                                                 
 _refln_F_squared_calc                                                          
 _refln_F_squared_meas                                                          
 _refln_F_squared_sigma                                                         
 _refln_observed_status                                                         
   1   0   0       2853.56       3226.67        74.11 o                         
   2   0   0       2242.69       2426.48        25.31 o                         
   3   0   0       1098.54       1222.95        12.77 o                         
   4   0   0         14.56         28.33         2.03 o                         
   5   0   0         38.85        143.01        11.66 o                         
   6   0   0         49.67         39.09         2.10 o                         
  -5   1   0        217.60        212.54         6.34 o                         
  -4   1   0       1250.90       1286.96        30.71 o                         
  -3   1   0       3188.88       3209.70        37.78 o                         
  -2   1   0       5881.08       5963.34        25.81 o                         
  -1   1   0       4029.44       3763.06        18.42 o                         
   0   1   0       3477.36       2516.09        17.97 o                         
   1   1   0        168.42        181.42         2.99 o                         
   2   1   0        303.22        380.51         4.18 o                         
   4   1   0          4.96          8.01         1.11 o                         
   5   1   0         97.24        105.19         3.02 o                         
  -5   2   0        542.88        519.75         5.31 o                         
  -4   2   0       1267.25       1285.83        24.49 o                         
  -3   2   0        581.00        570.26         3.82 o                         
  -2   2   0         17.33         25.40         2.24 o                         
  -1   2   0       1954.46       2040.62        22.31 o                         
   0   2   0       2883.86       2755.98       180.02 o                         
   1   2   0         44.07         45.44         1.19 o                         
   2   2   0        550.12        581.61        13.10 o                         
   3   2   0        835.36        867.13        13.72 o                         
   4   2   0        820.20        857.34         6.48 o                         
   5   2   0       1426.06       1400.54        27.12 o                         
  -5   3   0         83.39         98.33        12.28 o                         
  -4   3   0         51.82         47.40         1.25 o                         
  -3   3   0          7.89         70.77         5.93 o                         
  -2   3   0        178.32        166.03         2.28 o                         
  -1   3   0        567.75        546.13         9.48 o                         
   0   3   0        521.40        473.17         6.02 o                         
   1   3   0       1710.69       1681.02        47.48 o                         
   2   3   0       5904.32       5814.57        52.82 o                         
   3   3   0       2467.02       2414.11         9.99 o                         
   4   3   0        989.11       1019.69        36.20 o                         
   5   3   0        509.15        449.17         4.46 o                         
  -5   4   0         12.93         15.25         3.91 o                         
  -4   4   0          5.04          3.15         0.52 o                         
  -3   4   0         59.17         58.03         1.56 o                         
  -2   4   0       1548.31       1544.51        14.22 o                         
  -1   4   0       1157.96       1106.62        11.14 o                         
   0   4   0       4120.70       4520.58        50.21 o                         
   1   4   0       3258.86       3099.20        35.82 o                         
   2   4   0       1703.44       1655.55        20.83 o                         
   3   4   0        163.18        189.37         4.32 o                         
   4   4   0        100.87         83.58         3.07 o                         
   5   4   0         14.82         27.80         1.48 o                         
  -4   5   0        193.05        187.28         2.89 o                         
  -3   5   0        406.25        420.26         6.75 o                         
  -2   5   0       1752.69       1782.13        14.39 o                         
  -1   5   0        717.70        711.30         9.03 o                         
   0   5   0        380.91        400.22         3.23 o                         
   1   5   0        361.50        349.30         4.57 o                         
   2   5   0         59.66         69.86         1.51 o                         
   3   5   0         92.53        208.58         7.43 o                         
   4   5   0         35.33         22.64         1.40 o                         
  -3   6   0        225.14        226.39         3.12 o                         
  -2   6   0         38.06         39.55         1.17 o                         
  -1   6   0         16.76         17.06         0.69 o                         
   0   6   0         45.48         50.08         1.12 o                         
   1   6   0          5.56         10.17         1.07 o                         
   2   6   0          3.68          5.01         0.81 o                         
   3   6   0        264.52        273.84         8.37 o                         
   4   6   0        325.80        324.40         5.38 o                         
  -2   7   0         11.06         13.74         0.87 o                         
  -1   7   0          5.81          7.99         0.76 o                         
   0   7   0        153.11        159.96         2.54 o                         
   1   7   0        225.17        252.38         4.24 o                         
   2   7   0        430.64        446.50         4.61 o                         
   3   7   0        735.94        706.54         6.63 o                         
   0   8   0        420.94        403.24         4.54 o                         
   1   8   0        209.57        211.74         2.98 o                         
   2   8   0        231.98        181.59         3.61 o                         
  -1  -8   1        158.86        108.45         2.89 o                         
   0  -8   1         66.53         73.11         1.99 o                         
   1  -8   1         16.20         13.61         1.22 o                         
  -3  -7   1        122.93         98.35         6.64 o                         
  -2  -7   1        138.20        176.29         7.79 o                         
  -1  -7   1         31.73         32.34         0.83 o                         
   0  -7   1          1.69          1.09         0.48 o                         
   1  -7   1          7.35          7.46         0.83 o                         
   2  -7   1         15.53         23.64         1.56 o                         
  -3  -6   1          5.65          6.43         0.62 o                         
  -2  -6   1          2.49          3.02         0.52 o                         
  -1  -6   1          3.52          5.14         0.65 o                         
   0  -6   1        235.72        230.38         4.62 o                         
   1  -6   1        486.94        572.24         5.17 o                         
   2  -6   1        408.84        421.86         8.45 o                         
   3  -6   1        340.37        343.51         4.77 o                         
   4  -6   1        133.84        111.21         2.66 o                         
  -4  -5   1          3.30          2.84         0.67 o                         
  -3  -5   1        281.59        287.31         6.86 o                         
  -2  -5   1        298.64        292.34         4.68 o                         
  -1  -5   1       1812.90       1949.22        32.29 o                         
   0  -5   1       2053.29       2122.41        17.49 o                         
   1  -5   1       1295.18       1347.84        11.59 o                         
   2  -5   1        424.37        442.70         6.80 o                         
   3  -5   1        210.96        196.32         2.89 o                         
   4  -5   1         15.14         35.89         1.66 o                         
  -5  -4   1        129.84        123.88         4.86 o                         
  -4  -4   1        792.57        714.24        15.66 o                         
  -3  -4   1       2207.49       2142.45        72.98 o                         
  -2  -4   1       1586.47       1567.82        55.54 o                         
  -1  -4   1       2925.15       2845.00        58.90 o                         
   0  -4   1       1067.17       1020.19        37.50 o                         
   1  -4   1         18.91         20.01         0.62 o                         
   2  -4   1          9.34         27.58         2.19 o                         
   3  -4   1          3.66          3.68         0.52 o                         
   4  -4   1          4.16          5.10         0.65 o                         
   5  -4   1         41.12         42.72         2.32 o                         
  -5  -3   1        580.67        539.43         9.04 o                         
  -4  -3   1       1673.33       1659.62        28.04 o                         
  -3  -3   1        678.05        723.46        27.81 o                         
  -2  -3   1        337.69        362.27         7.96 o                         
  -1  -3   1         17.85         16.57         0.62 o                         
   0  -3   1         23.17         18.77         1.58 o                         
   1  -3   1        350.86        345.68         2.77 o                         
   2  -3   1        291.62        291.80         3.61 o                         
   3  -3   1        415.02        430.11         3.10 o                         
   4  -3   1        427.18        438.89        12.77 o                         
   5  -3   1        428.43        415.72        33.94 o                         
  -5  -2   1        202.98        192.56         3.58 o                         
  -4  -2   1        107.13        107.07         1.59 o                         
  -3  -2   1        326.76        355.31         7.15 o                         
  -2  -2   1         31.37         51.14         1.24 o                         
  -1  -2   1         12.96         19.28         1.66 o                         
   0  -2   1        282.79        287.18         4.47 o                         
   1  -2   1       3400.49       3227.79        21.04 o                         
   2  -2   1       4188.59       4074.24        20.18 o                         
   3  -2   1       2031.29       2036.60        13.59 o                         
   4  -2   1       1116.47       1094.01         7.22 o                         
   5  -2   1        334.00        311.53         3.77 o                         
  -5  -1   1         31.93         25.38         1.56 o                         
  -4  -1   1          7.85          8.07         0.55 o                         
  -2  -1   1       2568.82       2911.40        47.36 o                         
  -1  -1   1       8814.16      10503.47        46.05 o                         
   0  -1   1       3530.59       3690.29        11.51 o                         
   1  -1   1      14222.54      13935.06        67.28 o                         
   2  -1   1       3988.92       4013.15       103.84 o                         
   3  -1   1        359.42        350.75         4.29 o                         
   4  -1   1        136.11        152.77         2.91 o                         
   5  -1   1          7.84          6.91         0.75 o                         
  -5   0   1        294.97        314.38         4.57 o                         
  -4   0   1        589.44        619.87         9.07 o                         
  -3   0   1       4193.70       4781.98        45.17 o                         
  -2   0   1       5586.49       6415.47        69.22 o                         
  -1   0   1       7167.48       8276.08        56.63 o                         
   0   0   1       3047.54       3420.16        12.52 o                         
   1   0   1        959.57        941.54         5.88 o                         
   2   0   1         45.11         48.19         1.97 o                         
   3   0   1         35.94         44.55         0.79 o                         
   4   0   1          6.41          5.93         0.99 o                         
   5   0   1         66.75        135.88         9.43 o                         
   6   0   1        136.50        161.90         2.68 o                         
  -5   1   1        599.34        618.32         6.11 o                         
  -4   1   1        848.80        930.96        20.62 o                         
  -3   1   1       2207.92       2276.67        24.24 o                         
  -2   1   1       1189.98       1196.98        16.75 o                         
  -1   1   1       1564.63       1618.67        29.19 o                         
   0   1   1        688.27        654.72         9.83 o                         
   1   1   1        154.29        212.25        19.14 o                         
   2   1   1        137.85        169.19         2.40 o                         
   3   1   1       1067.29       1291.65        16.82 o                         
   4   1   1       1239.15       1246.94        30.61 o                         
   5   1   1        707.69        773.20        10.18 o                         
   6   1   1        492.31        521.77         7.11 o                         
  -5   2   1         95.98        101.70         3.08 o                         
  -4   2   1         87.10         96.16         2.47 o                         
  -3   2   1         11.47         14.67         0.52 o                         
  -2   2   1          3.75          4.60         0.40 o                         
  -1   2   1        379.63        687.92         8.92 o                         
   0   2   1       1347.42       1245.77         8.89 o                         
   1   2   1       3164.89       2890.40        15.32 o                         
   2   2   1       3748.09       3776.51        74.64 o                         
   3   2   1       4011.27       4143.64        34.09 o                         
   4   2   1       2068.83       2017.69        15.08 o                         
   5   2   1        450.92        466.54        10.00 o                         
   6   2   1        112.61        116.52         3.64 o                         
  -5   3   1          5.19          4.78         0.75 o                         
  -4   3   1         43.97         40.65         1.58 o                         
  -3   3   1         95.16        274.12         4.25 o                         
  -2   3   1        137.78        126.62         1.67 o                         
  -1   3   1       5610.54       5444.79        11.59 o                         
   0   3   1       4917.03       4478.70        33.78 o                         
   1   3   1       4122.78       3848.74        16.89 o                         
   2   3   1       4008.35       4593.61        21.27 o                         
   3   3   1        857.53        857.73        10.33 o                         
   4   3   1         21.46         27.57         1.02 o                         
   5   3   1         13.72         17.44         1.03 o                         
  -5   4   1         46.29         43.16         9.70 o                         
  -4   4   1        286.32        246.71         3.93 o                         
  -3   4   1       1221.85       1188.50         8.16 o                         
  -2   4   1        911.83        878.41        21.64 o                         
  -1   4   1       3540.75       3418.56        18.98 o                         
   0   4   1       1630.32       2042.92        27.30 o                         
   1   4   1         63.61         59.56         1.10 o                         
   2   4   1         29.11         38.78         0.89 o                         
   3   4   1          7.38         10.67         0.64 o                         
   4   4   1         83.82         69.20         2.17 o                         
   5   4   1         44.57        190.07        12.75 o                         
  -4   5   1        257.12        215.83         3.83 o                         
  -3   5   1        232.57        240.09         3.78 o                         
  -2   5   1        440.23        447.41         8.78 o                         
  -1   5   1          5.62         10.41         0.87 o                         
   0   5   1         31.03         30.27         0.72 o                         
   1   5   1         22.59         27.61         1.25 o                         
   2   5   1          4.14          4.79         0.43 o                         
   3   5   1        118.29        323.16        28.19 o                         
   4   5   1        555.38        490.89         4.98 o                         
   5   5   1        462.88        461.41         6.73 o                         
  -3   6   1         28.67         27.08         1.09 o                         
  -2   6   1         41.27         37.70         1.04 o                         
  -1   6   1          3.00          7.36         0.61 o                         
   0   6   1          6.29          9.74         0.54 o                         
   1   6   1        614.75        634.01        10.35 o                         
   2   6   1       1021.02       1022.35        23.34 o                         
   3   6   1        600.94        649.12         6.48 o                         
   4   6   1        829.95        729.98        32.59 o                         
  -2   7   1         52.66         48.26         4.20 o                         
  -1   7   1        330.78        341.93         4.15 o                         
   0   7   1        495.16        544.89         5.61 o                         
   1   7   1        750.23        819.33        18.86 o                         
   2   7   1        536.40        533.96         5.60 o                         
   3   7   1        196.79        198.72         3.52 o                         
  -1   8   1        148.61        139.09         4.46 o                         
   0   8   1        224.93        250.34         3.92 o                         
   1   8   1         62.75         59.89         3.64 o                         
   2   8   1          6.87          5.02         1.13 o                         
   0  -8   2          0.94          6.02         0.89 o                         
   1  -8   2          3.68          4.59         0.78 o                         
  -3  -7   2          3.53          1.76         0.59 o                         
  -1  -7   2          1.84          2.99         0.42 o                         
   0  -7   2         68.69         71.37         2.79 o                         
   1  -7   2        154.24        140.25         2.24 o                         
   2  -7   2        158.39        157.20         6.11 o                         
   3  -7   2        162.31        158.56         3.29 o                         
  -3  -6   2          3.74          4.12         0.62 o                         
  -2  -6   2        459.82        434.56         4.13 o                         
  -1  -6   2        465.73        463.68         3.64 o                         
   0  -6   2        632.27        296.40       110.63 o                         
   1  -6   2       1001.89       1131.70         8.49 o                         
   2  -6   2        270.48        262.11         5.53 o                         
   3  -6   2         85.53         75.12         3.49 o                         
  -4  -5   2        392.31        346.11        11.49 o                         
  -3  -5   2        720.41        701.29        12.84 o                         
  -2  -5   2       1603.38       1538.08         7.71 o                         
  -1  -5   2       1327.23       1346.88        31.04 o                         
   0  -5   2        538.34        523.00         5.15 o                         
   1  -5   2        183.90        190.65         2.36 o                         
   2  -5   2         29.02         25.89         0.84 o                         
   3  -5   2          2.08          3.12         0.54 o                         
   4  -5   2          2.49         33.09         1.71 o                         
  -4  -4   2        663.75        624.27         4.69 o                         
  -3  -4   2       1342.64       1248.02        42.39 o                         
  -2  -4   2        221.17        224.77         2.24 o                         
  -1  -4   2          8.69         10.80         0.62 o                         
   0  -4   2         28.54         27.92         0.96 o                         
   1  -4   2         79.09         86.51         1.63 o                         
   2  -4   2         16.96         26.87         1.01 o                         
   3  -4   2        201.97        207.87         2.78 o                         
   4  -4   2        255.02        240.97         5.29 o                         
   5  -4   2        139.33        119.50         3.68 o                         
  -5  -3   2        213.26        194.02         3.13 o                         
  -4  -3   2         15.27         27.81         2.13 o                         
  -3  -3   2         49.55         46.45         1.19 o                         
  -2  -3   2        160.00        376.87         9.42 o                         
  -1  -3   2         68.50         74.19         2.86 o                         
   0  -3   2        615.55        599.85        10.20 o                         
   1  -3   2       1194.60       1140.10        15.16 o                         
   2  -3   2       1434.88       1455.69        11.62 o                         
   3  -3   2       1612.09       1642.78        17.75 o                         
   4  -3   2        903.52        862.64        21.44 o                         
   5  -3   2        178.53        172.37         4.90 o                         
  -5  -2   2         10.44          7.13         1.05 o                         
  -4  -2   2         10.83         12.90         0.94 o                         
  -3  -2   2         24.11         28.53         1.05 o                         
  -2  -2   2        546.78        620.72        10.41 o                         
  -1  -2   2       4121.32       4298.10        96.67 o                         
   0  -2   2       5510.85       5480.79        26.92 o                         
   1  -2   2       5864.44       5854.08        20.33 o                         
   2  -2   2       2918.15       2897.25         9.77 o                         
   3  -2   2        853.28        835.84         7.97 o                         
   4  -2   2         88.84         86.97         2.97 o                         
   5  -2   2         58.15         49.08         1.76 o                         
   6  -2   2          4.23          8.15         1.73 o                         
  -5  -1   2         38.58         37.91         2.18 o                         
  -4  -1   2       1173.67       1273.30        20.55 o                         
  -3  -1   2       1604.51       1810.33        28.70 o                         
  -2  -1   2       4650.60       5313.22        81.04 o                         
  -1  -1   2       9309.15      10671.45        33.21 o                         
   0  -1   2       3499.54       3477.03        16.67 o                         
   1  -1   2        424.83        362.86         3.36 o                         
   2  -1   2        160.99        161.19         3.22 o                         
   3  -1   2          9.73          8.52         0.43 o                         
   4  -1   2         28.13        159.07         9.35 o                         
   5  -1   2         71.28         67.66         1.45 o                         
   6  -1   2         89.17         95.66         2.86 o                         
  -5   0   2        732.19        692.64        40.18 o                         
  -4   0   2       1555.42       1640.74        36.97 o                         
  -3   0   2       1330.06       1427.08        26.22 o                         
  -2   0   2       1308.42       1436.49        25.41 o                         
  -1   0   2        415.22        430.66         8.40 o                         
   0   0   2        219.92        290.70        11.95 o                         
   1   0   2        438.06        379.98         9.06 o                         
   2   0   2         48.68         40.98         1.09 o                         
   3   0   2        211.60        212.99         2.39 o                         
   4   0   2        927.87        882.32         9.27 o                         
   5   0   2        527.32        520.48         7.91 o                         
   6   0   2        561.04        601.01         7.23 o                         
  -5   1   2        426.67        414.57        49.53 o                         
  -4   1   2         38.74        162.88        12.50 o                         
  -3   1   2          6.45          9.68         0.52 o                         
  -2   1   2          6.22          8.05         0.44 o                         
  -1   1   2         98.74        114.91         2.95 o                         
   0   1   2         13.59         15.21         0.87 o                         
   1   1   2       2768.45       2549.80        51.49 o                         
   2   1   2       4015.70       3989.78        17.70 o                         
   3   1   2       3199.52       3047.33        26.47 o                         
   4   1   2       2477.66       2392.48        38.41 o                         
   5   1   2        631.51        596.53        18.59 o                         
   6   1   2        172.11        181.66         3.68 o                         
  -5   2   2         16.53         12.08         2.41 o                         
  -4   2   2         38.38         34.57         1.98 o                         
  -3   2   2         35.32         38.26         0.89 o                         
  -2   2   2        984.11        932.95        12.97 o                         
  -1   2   2       1927.22       2144.21        86.10 o                         
   0   2   2       5957.63       5927.47        41.28 o                         
   1   2   2       9859.69       9537.45        41.39 o                         
   2   2   2       3535.68       3486.15        50.50 o                         
   3   2   2       1643.87       1594.84        16.14 o                         
   4   2   2        185.14        223.53         5.40 o                         
   5   2   2         37.22         34.43         1.22 o                         
   6   2   2          5.13          8.17         1.26 o                         
  -5   3   2         26.25         18.38         1.46 o                         
  -4   3   2        270.98        258.58         4.69 o                         
  -3   3   2       1102.75       1153.80        20.43 o                         
  -2   3   2       3063.68       2943.16        13.42 o                         
  -1   3   2       2855.85       2722.01        18.74 o                         
   0   3   2       3173.18       3088.34        20.62 o                         
   1   3   2       1185.06       1125.63        34.76 o                         
   3   3   2         12.58         11.30         0.75 o                         
   4   3   2         33.93         35.58         1.25 o                         
   5   3   2         19.41         19.40         1.04 o                         
   6   3   2         71.60         60.68         2.10 o                         
  -4   4   2        506.79        472.83        20.91 o                         
  -3   4   2        842.66        855.28        20.99 o                         
  -2   4   2        314.01        288.00         2.44 o                         
  -1   4   2        138.63        148.49         1.68 o                         
   0   4   2          8.45        146.79         8.58 o                         
   1   4   2        291.28        269.52         3.62 o                         
   2   4   2          4.83          9.72         1.19 o                         
   3   4   2        103.37        103.91         1.80 o                         
   4   4   2        451.23        426.26         4.93 o                         
   5   4   2        504.65        554.28         7.05 o                         
  -4   5   2         41.72         59.07         1.53 o                         
  -3   5   2         52.59         48.55         2.10 o                         
  -2   5   2         77.54         76.28         1.57 o                         
  -1   5   2          5.93          7.09         0.50 o                         
   0   5   2         94.48         89.96         0.98 o                         
   1   5   2        209.80        217.55         2.15 o                         
   2   5   2       1196.99       1246.54         6.22 o                         
   3   5   2       1593.27       1565.98        15.29 o                         
   4   5   2       1066.84       1070.36        17.92 o                         
  -3   6   2          2.62          2.12         0.51 o                         
  -2   6   2         85.02         84.97         2.43 o                         
  -1   6   2        381.00        454.06        13.19 o                         
   0   6   2        848.79        882.35        10.79 o                         
   1   6   2       1504.92       1458.45        13.87 o                         
   2   6   2       1056.84       1128.34        19.93 o                         
   3   6   2        486.50        489.46         9.13 o                         
   4   6   2        102.79        105.35         1.84 o                         
  -2   7   2        350.13        345.42         4.26 o                         
  -1   7   2        549.87        568.35         9.99 o                         
   0   7   2        247.98        264.70         3.70 o                         
   1   7   2        207.55        205.88         3.41 o                         
   2   7   2         40.30        131.46         5.36 o                         
   3   7   2         14.96         12.93         0.86 o                         
  -1   8   2         34.01         28.84         1.30 o                         
   0   8   2          1.49         44.24         7.21 o                         
   1   8   2         10.85          9.59         0.80 o                         
   2   8   2          1.01          1.59         0.99 o                         
  -1  -7   3        225.50        213.55         3.00 o                         
   0  -7   3        397.81        375.02         6.06 o                         
   1  -7   3        201.71        193.93         3.46 o                         
   2  -7   3        208.67        227.18         3.37 o                         
  -3  -6   3        393.16        311.23         3.90 o                         
  -2  -6   3        759.42        732.80         6.37 o                         
  -1  -6   3        479.30        468.30         9.19 o                         
   0  -6   3        533.20        572.37        18.13 o                         
   1  -6   3        122.10        153.42         4.46 o                         
   2  -6   3         15.70         14.73         1.15 o                         
   3  -6   3          3.84          3.25         0.75 o                         
   4  -6   3         20.96         14.24         1.08 o                         
  -4  -5   3        514.96        443.36        14.49 o                         
  -3  -5   3        347.57        305.61         4.57 o                         
  -2  -5   3        513.11        508.94        18.76 o                         
  -1  -5   3        103.18        100.71         2.65 o                         
   0  -5   3         34.10         33.01         0.84 o                         
   1  -5   3         11.21         12.68         0.71 o                         
   2  -5   3          2.66          3.40         0.66 o                         
   3  -5   3         54.58         59.48         2.44 o                         
   4  -5   3         97.41         78.52         3.12 o                         
  -4  -4   3        150.07        135.96         2.12 o                         
  -3  -4   3          3.63          4.00         0.86 o                         
  -2  -4   3         59.25         65.71         1.75 o                         
  -1  -4   3         13.93         17.84         0.57 o                         
   0  -4   3          6.81        191.10        12.01 o                         
   1  -4   3        362.09        357.43        15.55 o                         
   2  -4   3        881.14        858.99         4.81 o                         
   3  -4   3        943.62        955.30        18.75 o                         
   4  -4   3        244.46        254.72         5.67 o                         
   5  -4   3        246.76        172.49        30.77 o                         
  -5  -3   3          2.12          2.55         1.06 o                         
  -4  -3   3         42.24         41.30         1.28 o                         
  -3  -3   3         67.12         77.10         2.06 o                         
  -2  -3   3        206.81        629.22        26.33 o                         
  -1  -3   3        908.56        891.50        13.83 o                         
   0  -3   3       3907.39       3905.64        83.66 o                         
   1  -3   3       2446.27       2172.85        28.39 o                         
   2  -3   3       1897.72       1932.80        19.45 o                         
   3  -3   3        869.29        984.64        16.05 o                         
   4  -3   3        146.85        134.32         3.39 o                         
   5  -3   3          5.24          3.24         0.67 o                         
  -5  -2   3         84.33         83.11         3.98 o                         
  -4  -2   3        168.59        180.95         2.99 o                         
  -3  -2   3       1502.24       1576.67        24.82 o                         
  -2  -2   3       4097.72       4213.72        33.81 o                         
  -1  -2   3       2656.11       2431.49        43.49 o                         
   0  -2   3       3923.19       3779.38        49.60 o                         
   1  -2   3       1464.92       1689.11        23.89 o                         
   2  -2   3        138.13        138.64         2.46 o                         
   3  -2   3         54.97         60.45         1.71 o                         
   4  -2   3         50.24         39.63         1.85 o                         
   5  -2   3          5.32          7.23         0.76 o                         
   6  -2   3         39.99         48.40         2.71 o                         
  -5  -1   3        449.05        480.29         7.40 o                         
  -4  -1   3       1446.76       1472.22        30.27 o                         
  -3  -1   3       1554.49       1614.81        25.38 o                         
  -2  -1   3       1283.90       1397.64        18.63 o                         
  -1  -1   3        689.98        709.59        23.70 o                         
   0  -1   3        192.41        190.57        16.82 o                         
   1  -1   3         35.72         34.05         2.70 o                         
   2  -1   3         26.62         29.17         0.89 o                         
   3  -1   3         32.90         36.46         1.23 o                         
   4  -1   3        320.87        377.52        13.68 o                         
   5  -1   3        805.78        798.33        25.29 o                         
   6  -1   3        134.49        149.85         5.87 o                         
  -5   0   3        143.05        145.29        16.93 o                         
  -4   0   3        360.57        360.09         6.23 o                         
  -3   0   3         61.13         61.49         1.45 o                         
  -2   0   3        444.11        482.78        11.16 o                         
  -1   0   3         23.74         38.66         0.96 o                         
   0   0   3         41.12         40.86         1.44 o                         
   1   0   3        621.85        555.17         8.41 o                         
   2   0   3       2079.66       1922.04        15.56 o                         
   3   0   3       3962.03       3761.33        12.37 o                         
   4   0   3       1239.94       1205.99         7.77 o                         
   5   0   3        901.38        861.95        22.66 o                         
   6   0   3        183.70        158.00         4.46 o                         
  -5   1   3          3.91          3.12         1.29 o                         
  -4   1   3          6.45         44.18         5.87 o                         
  -3   1   3          7.52          8.81         0.65 o                         
  -2   1   3        176.39        184.38         3.07 o                         
  -1   1   3       1472.79       1249.75        52.05 o                         
   0   1   3       7051.18       6594.89        43.53 o                         
   1   1   3       8140.71       7487.21        48.58 o                         
   2   1   3       3867.60       3592.60        44.35 o                         
   3   1   3       2136.51       2067.57        19.38 o                         
   4   1   3        679.50        629.63         9.98 o                         
   5   1   3          7.57          8.01         0.72 o                         
   6   1   3         33.50         29.44         1.71 o                         
  -5   2   3         74.28         80.52         5.72 o                         
  -4   2   3        204.68        177.17         3.21 o                         
  -3   2   3        672.67        630.62        11.08 o                         
  -2   2   3       3922.79       3611.03        57.92 o                         
  -1   2   3       4414.35       3636.88        82.93 o                         
   0   2   3       3813.39       3497.28        29.02 o                         
   1   2   3       1808.87       1659.95         7.18 o                         
   2   2   3        452.42        430.48         7.66 o                         
   3   2   3        143.94        134.24         2.13 o                         
   4   2   3         17.62         21.74         1.59 o                         
   5   2   3         11.57         11.62         0.70 o                         
   6   2   3         54.27         73.29         3.02 o                         
  -5   3   3        264.04        250.68        10.56 o                         
  -4   3   3        628.70        530.64        49.33 o                         
  -3   3   3        801.17        782.44        15.37 o                         
  -2   3   3       1077.52       1029.99        19.55 o                         
  -1   3   3        545.58        486.17         8.61 o                         
   0   3   3          6.90          8.25         0.45 o                         
   1   3   3        209.91        195.14         3.49 o                         
   2   3   3         19.34         63.70         3.87 o                         
   3   3   3         41.95         39.93         1.20 o                         
   4   3   3        164.02        187.67         4.77 o                         
   5   3   3        765.43        719.31         7.72 o                         
   6   3   3        390.68        354.49         5.11 o                         
  -4   4   3         75.09         77.62         1.62 o                         
  -3   4   3         56.64         55.42         2.98 o                         
  -2   4   3         15.78         21.98         1.03 o                         
  -1   4   3         48.55         45.87         0.96 o                         
   0   4   3          4.76          8.30         0.44 o                         
   1   4   3        364.79        367.18         7.79 o                         
   2   4   3        781.69        755.04        10.69 o                         
   3   4   3       2518.53       2440.24         9.45 o                         
   4   4   3        987.83        960.81        22.61 o                         
   5   4   3        818.96        795.28         5.03 o                         
  -4   5   3          2.70         67.00        10.60 o                         
  -3   5   3          9.29          8.01         1.15 o                         
  -2   5   3         48.77         41.84         1.53 o                         
  -1   5   3        326.27        312.70         3.00 o                         
   0   5   3       1288.41       1265.75         7.51 o                         
   1   5   3       2229.32       2249.75        18.64 o                         
   2   5   3       1753.83       1765.78         7.77 o                         
   3   5   3        937.84        931.39        13.28 o                         
   4   5   3        331.32        329.26         8.99 o                         
   5   5   3         13.58         13.47         1.47 o                         
  -3   6   3        172.13        156.89         2.77 o                         
  -2   6   3        450.86        453.05         8.00 o                         
  -1   6   3        746.88        974.36         7.75 o                         
   0   6   3        978.72        968.64        10.17 o                         
   1   6   3        342.63        330.05         4.67 o                         
   2   6   3        163.91        161.31         1.99 o                         
   3   6   3         33.67         33.59         1.32 o                         
   4   6   3          1.56         82.66         7.37 o                         
  -2   7   3        139.35        135.51         2.22 o                         
  -1   7   3         74.01         75.91         2.65 o                         
   0   7   3          7.76          7.81         0.80 o                         
   1   7   3         20.52         22.72         0.86 o                         
   2   7   3          8.20         96.61         7.89 o                         
   3   7   3          2.83          3.12         0.61 o                         
  -1   8   3          1.23          0.13         0.52 o                         
   0   8   3          3.14          6.13         1.24 o                         
   1   8   3         37.54         40.44         1.36 o                         
   2   8   3         92.79         84.80         2.83 o                         
  -1  -7   4        386.77        374.83        12.71 o                         
   0  -7   4        129.10        128.64         2.71 o                         
   1  -7   4        127.81        134.09         2.71 o                         
   2  -7   4         14.99         13.58         1.13 o                         
  -2  -6   4        188.68        172.83         2.39 o                         
  -1  -6   4         93.08        102.95         5.04 o                         
   0  -6   4          6.31          6.18         0.79 o                         
   1  -6   4          2.45          5.85         0.88 o                         
   2  -6   4          7.87          8.06         0.59 o                         
   3  -6   4          6.12          7.04         1.00 o                         
  -3  -5   4          9.61         89.22        13.35 o                         
  -2  -5   4         11.35         11.10         1.11 o                         
  -1  -5   4         55.52         59.37         3.60 o                         
   0  -5   4         35.85         34.55         1.24 o                         
   1  -5   4         95.24         80.32         2.68 o                         
   2  -5   4        326.55        303.15        15.09 o                         
   3  -5   4        207.80        199.18        17.12 o                         
   4  -5   4        328.35        286.92         4.37 o                         
  -4  -4   4          2.06          2.42         0.53 o                         
  -3  -4   4         17.55         21.09         1.44 o                         
  -2  -4   4        119.78        114.96         2.72 o                         
  -1  -4   4        405.16        371.25         7.02 o                         
   0  -4   4       1132.41       1262.65         8.59 o                         
   1  -4   4       1572.82       1595.96        21.64 o                         
   2  -4   4        891.25        869.22        29.90 o                         
   3  -4   4        467.16        492.40         5.63 o                         
   4  -4   4        141.94        136.83         4.24 o                         
   5  -4   4         29.72         19.91         1.28 o                         
  -4  -3   4        147.50        143.46         2.36 o                         
  -3  -3   4        782.33        740.54        13.57 o                         
  -2  -3   4       1161.14       1279.28         9.65 o                         
  -1  -3   4       3106.82       3143.92        72.32 o                         
   0  -3   4       1845.75       1784.80         7.62 o                         
   1  -3   4        946.77        990.82         7.21 o                         
   2  -3   4         68.84         60.20         2.13 o                         
   3  -3   4        139.30        204.90         7.03 o                         
   4  -3   4         14.16         12.25         1.01 o                         
   5  -3   4         11.29          8.43         0.72 o                         
  -4  -2   4        615.13        556.50         6.08 o                         
  -3  -2   4       1780.73       1856.71        21.73 o                         
  -2  -2   4        989.50        916.14        18.30 o                         
  -1  -2   4        484.17        438.43        15.01 o                         
   0  -2   4        121.65        140.70         2.84 o                         
   1  -2   4         73.63        100.49         3.30 o                         
   2  -2   4         60.25         53.71         1.65 o                         
   3  -2   4        135.86        138.50         2.49 o                         
   4  -2   4        156.73        170.32         6.47 o                         
   5  -2   4        161.16        152.04         3.44 o                         
  -5  -1   4        369.10        364.04         4.13 o                         
  -4  -1   4        223.63        186.87         3.76 o                         
  -2  -1   4         41.45         50.15         1.16 o                         
  -1  -1   4        254.31        261.77         7.44 o                         
   0  -1   4          5.57          6.59         0.93 o                         
   1  -1   4        162.88        128.97         2.79 o                         
   2  -1   4       2061.81       2019.21        16.22 o                         
   3  -1   4       1036.76       1091.37        21.74 o                         
   4  -1   4       1465.41       1497.72        20.30 o                         
   5  -1   4        586.56        560.57        10.51 o                         
  -5   0   4          2.36         16.25         1.50 o                         
  -4   0   4         10.18         11.48         0.93 o                         
  -3   0   4         63.83         65.97         3.01 o                         
  -2   0   4        104.10        104.29         3.94 o                         
  -1   0   4       1308.75       1251.80        27.75 o                         
   0   0   4       2517.81       2448.59        45.02 o                         
   1   0   4       3999.65       3820.08       117.75 o                         
   2   0   4       6553.91       6293.46        32.22 o                         
   3   0   4       1470.88       1447.93        21.78 o                         
   4   0   4        337.51        315.35         3.37 o                         
   5   0   4        265.25        245.55         5.00 o                         
   6   0   4          2.45          1.97         0.83 o                         
  -5   1   4          2.19          1.88         0.54 o                         
  -4   1   4        115.77         85.34         2.30 o                         
  -3   1   4       1081.22        926.24        46.06 o                         
  -2   1   4       1607.15       1435.14        85.04 o                         
  -1   1   4       5307.90       4771.29        20.00 o                         
   0   1   4       4256.69       4054.11        18.95 o                         
   1   1   4       2849.97       2532.13        19.81 o                         
   2   1   4        214.66        202.94         5.60 o                         
   3   1   4        106.19        371.70        17.26 o                         
   4   1   4         56.00         54.86         1.08 o                         
   5   1   4         14.80         13.60         1.00 o                         
   6   1   4         22.86         22.41         1.86 o                         
  -5   2   4        262.62        243.51         7.83 o                         
  -4   2   4        450.55        405.36        28.08 o                         
  -3   2   4       1538.38       1278.92        75.40 o                         
  -2   2   4       1411.69       1130.59        75.11 o                         
  -1   2   4        459.53        389.15         6.10 o                         
   0   2   4         21.16         19.88         0.98 o                         
   1   2   4         86.68         97.35         2.17 o                         
   2   2   4        446.25        425.01         4.89 o                         
   3   2   4          5.22          3.07         1.13 o                         
   4   2   4        474.68        448.35         6.36 o                         
   5   2   4        218.84        212.47         6.11 o                         
   6   2   4        337.49        373.81         6.22 o                         
  -4   3   4        221.48        227.44         4.17 o                         
  -3   3   4         14.31         14.52         0.83 o                         
  -2   3   4         27.53         30.88         1.18 o                         
  -1   3   4        124.98        118.72         3.59 o                         
   0   3   4         41.06         37.72         1.02 o                         
   1   3   4        110.25        110.41         1.85 o                         
   2   3   4       1233.04       1218.65        10.79 o                         
   3   3   4       1001.54        984.88        10.14 o                         
   4   3   4       2250.78       2175.37        26.78 o                         
   5   3   4        705.89        715.62         8.84 o                         
  -4   4   4         13.04         11.62         0.65 o                         
  -3   4   4         13.52         14.30         0.75 o                         
  -2   4   4          9.48         14.49         1.01 o                         
  -1   4   4        297.32        282.50         5.33 o                         
   0   4   4       1813.92       1734.07        12.78 o                         
   1   4   4       1720.12       1680.87        31.08 o                         
   2   4   4       3014.04       2922.89        49.07 o                         
   3   4   4       1786.79       1751.81        23.53 o                         
   4   4   4        307.01        286.89         5.10 o                         
   5   4   4         91.98         94.88         2.38 o                         
  -3   5   4        246.80        234.07         5.18 o                         
  -2   5   4        478.41        471.22         5.62 o                         
  -1   5   4       1202.89       1131.01        13.10 o                         
   0   5   4       1629.08       1596.73        12.74 o                         
   1   5   4        993.94        979.02        19.55 o                         
   2   5   4         75.16         78.04         1.64 o                         
   3   5   4        143.45        158.84         4.10 o                         
   4   5   4         70.42         72.16         1.70 o                         
   5   5   4         14.14         10.74         1.63 o                         
  -3   6   4        254.74        245.98         3.56 o                         
  -2   6   4        292.27        281.39        11.56 o                         
  -1   6   4        219.05        271.47         4.50 o                         
   0   6   4          6.19          6.13         0.54 o                         
   1   6   4          2.30          3.76         0.65 o                         
   2   6   4         62.70         56.49         1.58 o                         
   3   6   4          7.37          9.19         0.70 o                         
   4   6   4         58.74         72.16         4.36 o                         
  -2   7   4          3.70          3.38         0.66 o                         
  -1   7   4          2.07          2.64         0.52 o                         
   0   7   4          7.20          6.32         1.08 o                         
   1   7   4          2.20          3.51         0.80 o                         
   2   7   4        296.62        323.24         4.15 o                         
   3   7   4        184.55        193.51         6.38 o                         
  -2  -6   5          1.52          1.13         0.69 o                         
  -1  -6   5          3.26         11.22         1.15 o                         
   0  -6   5          2.50          3.46         0.84 o                         
   1  -6   5         56.81         52.56         2.04 o                         
   2  -6   5         68.84         74.65         3.25 o                         
  -3  -5   5          2.26         16.59         1.17 o                         
  -2  -5   5          8.28          7.49         0.66 o                         
  -1  -5   5        272.91        237.14         4.60 o                         
   0  -5   5        187.57        184.94         3.31 o                         
   1  -5   5        659.52        649.75        23.10 o                         
   2  -5   5        619.88        574.63         8.45 o                         
   3  -5   5        134.31        156.24         8.76 o                         
   4  -5   5         97.46         75.35         5.53 o                         
  -3  -4   5        183.48        177.41         3.44 o                         
  -2  -4   5        859.90        766.69        14.24 o                         
  -1  -4   5       1039.78        996.58        21.61 o                         
   0  -4   5       1078.53       1084.20         6.31 o                         
   1  -4   5        505.52        510.96         7.77 o                         
   2  -4   5        309.12        305.30        14.62 o                         
   3  -4   5          4.46          4.22         1.34 o                         
   4  -4   5         10.61          6.61         0.65 o                         
  -4  -3   5        513.13        453.51         4.58 o                         
  -3  -3   5        690.85        669.28         9.71 o                         
  -2  -3   5       1225.74       1165.02        14.37 o                         
  -1  -3   5        206.57        211.16         6.21 o                         
   0  -3   5        160.84        162.47         2.89 o                         
   1  -3   5         13.04         14.32         0.72 o                         
   2  -3   5         30.81         33.86         1.77 o                         
   3  -3   5         12.22         10.82         1.25 o                         
   4  -3   5        116.91        119.72         2.73 o                         
   5  -3   5         85.26         92.30         5.82 o                         
  -4  -2   5        200.57        207.44         3.91 o                         
  -3  -2   5        173.01        163.40         3.50 o                         
  -2  -2   5          3.98          4.27         0.56 o                         
  -1  -2   5         54.08         51.56         1.20 o                         
   0  -2   5         14.49         17.13         0.74 o                         
   1  -2   5        281.40        280.80         4.13 o                         
   2  -2   5        137.07        141.58         3.83 o                         
   3  -2   5       1011.53       1012.46         8.88 o                         
   4  -2   5        859.88        895.01         8.87 o                         
   5  -2   5        234.39        239.28        21.55 o                         
  -4  -1   5         19.97         22.77         0.87 o                         
  -3  -1   5         11.07        266.54        19.70 o                         
  -2  -1   5         17.58         11.68         0.70 o                         
  -1  -1   5        402.13        379.83         5.25 o                         
   0  -1   5       1765.07       1711.93        12.13 o                         
   1  -1   5       2792.17       2782.02        30.77 o                         
   2  -1   5       2160.96       2020.66        58.03 o                         
   3  -1   5       1848.82       2169.27        21.23 o                         
   4  -1   5        495.75        552.31         7.11 o                         
   5  -1   5         59.62         48.95         2.39 o                         
  -4   0   5         63.24         68.35         2.36 o                         
  -3   0   5        353.30        335.62         9.38 o                         
  -2   0   5       1503.37       1480.45        36.90 o                         
  -1   0   5       3179.84       3106.42        33.80 o                         
   0   0   5       4747.43       5132.07       145.09 o                         
   1   0   5       1254.62       1178.75        11.94 o                         
   2   0   5       1035.79        989.27        12.35 o                         
   3   0   5        110.18        113.05         4.57 o                         
   4   0   5         20.94         24.08         1.78 o                         
   5   0   5          6.15         28.16         1.82 o                         
  -4   1   5        794.19        940.03        60.01 o                         
  -3   1   5        867.92        741.56        11.28 o                         
  -2   1   5       1530.16       1487.81        30.09 o                         
  -1   1   5       1187.54       1239.52        60.95 o                         
   0   1   5        302.63        295.19         3.79 o                         
   1   1   5        217.53        236.66         4.73 o                         
   2   1   5          5.92          6.90         1.08 o                         
   3   1   5          4.35        216.48        15.37 o                         
   4   1   5         11.83          7.68         1.72 o                         
   5   1   5        386.08        380.08         6.21 o                         
  -4   2   5        239.96        233.67         4.26 o                         
  -3   2   5        159.88        157.59         6.01 o                         
  -2   2   5          3.98          4.96         0.97 o                         
  -1   2   5          6.53         39.80         5.50 o                         
   0   2   5        202.75        201.37         3.70 o                         
   1   2   5         42.48         44.00         1.44 o                         
   2   2   5        541.21        502.06         5.74 o                         
   3   2   5       1141.87       1114.31        19.85 o                         
   4   2   5       1204.18       1146.63        17.73 o                         
   5   2   5        948.01        942.41        42.79 o                         
  -4   3   5         10.04          9.17         0.66 o                         
  -3   3   5          2.41         69.00         7.57 o                         
  -2   3   5          4.62          5.71         0.78 o                         
  -1   3   5        198.71        212.37         5.79 o                         
   0   3   5        492.58        496.71         4.71 o                         
   1   3   5       3505.34       3460.81        40.34 o                         
   2   3   5       2678.87       2613.88        36.69 o                         
   3   3   5       1346.46       1254.93        38.62 o                         
   4   3   5       1025.91        966.19        10.30 o                         
   5   3   5        159.26        163.87         6.95 o                         
  -3   4   5         94.87         92.57         2.59 o                         
  -2   4   5        769.84        743.25        14.15 o                         
  -1   4   5       1342.55       1346.35        40.53 o                         
   0   4   5       1763.73       1894.80        14.30 o                         
   1   4   5       1673.75       1657.09        24.91 o                         
   2   4   5        629.40        599.05         9.27 o                         
   3   4   5          6.58         10.10         0.95 o                         
   4   4   5          7.93          7.62         0.97 o                         
   5   4   5          2.52         21.93         7.05 o                         
  -3   5   5        305.24        307.68        13.03 o                         
  -2   5   5        517.31        470.75         5.95 o                         
  -1   5   5        249.38        239.68         3.26 o                         
   0   5   5        251.71        259.46         3.07 o                         
   1   5   5         22.11         24.16         1.05 o                         
   2   5   5         77.62         78.31         1.76 o                         
   3   5   5          2.60         69.44        15.10 o                         
   4   5   5         13.52         13.46         0.90 o                         
   5   5   5         87.15         78.22         2.82 o                         
  -2   6   5          5.52          5.96         0.73 o                         
  -1   6   5         25.64         25.77         1.43 o                         
   0   6   5          2.97          3.21         0.51 o                         
   1   6   5          3.90          5.75         0.50 o                         
   2   6   5         15.84         19.53         0.82 o                         
   3   6   5        573.10        574.86        14.58 o                         
   4   6   5        542.31        521.32         4.98 o                         
  -1   7   5         36.09         34.85         1.42 o                         
   0   7   5         88.92         95.57         4.63 o                         
   1   7   5        449.95        447.60        25.44 o                         
   2   7   5        563.04        560.83        26.02 o                         
   0  -6   6        260.29        200.04         4.68 o                         
   1  -6   6        136.83        166.84         4.10 o                         
   2  -6   6        111.95        113.81         2.30 o                         
  -2  -5   6        257.77        259.88         3.08 o                         
  -1  -5   6        454.91        457.21        11.24 o                         
   0  -5   6        491.42        486.47        13.04 o                         
   1  -5   6        306.63        310.26        17.84 o                         
   2  -5   6        102.71        114.21        20.55 o                         
   3  -5   6         33.31         31.96         2.00 o                         
  -3  -4   6        358.67        331.22         3.84 o                         
  -2  -4   6        361.89        382.48         4.48 o                         
  -1  -4   6        663.34        621.92         5.96 o                         
   0  -4   6         26.21         32.21         1.53 o                         
   1  -4   6          2.86          5.16         1.19 o                         
   2  -4   6         59.56         63.92         2.14 o                         
   3  -4   6          5.53          6.97         0.89 o                         
   4  -4   6         20.12         19.29         1.58 o                         
  -3  -3   6         98.23         96.43         1.66 o                         
  -2  -3   6          9.04          9.68         0.88 o                         
  -1  -3   6          6.97          6.20         0.75 o                         
   0  -3   6         21.84         23.75         1.22 o                         
   1  -3   6          3.84          5.43         0.81 o                         
   2  -3   6        307.72        320.77         4.70 o                         
   3  -3   6        328.27        369.02        10.29 o                         
   4  -3   6        177.54        183.81         9.05 o                         
  -3  -2   6         26.46         20.74         0.78 o                         
  -2  -2   6         50.94         39.76         1.13 o                         
  -1  -2   6         16.77         19.85         0.95 o                         
   0  -2   6        513.20        514.79         5.84 o                         
   1  -2   6       1778.46       1683.20        12.44 o                         
   2  -2   6       1044.12       1090.15        14.72 o                         
   3  -2   6        891.54        899.90        10.32 o                         
   4  -2   6        453.38        464.09        15.66 o                         
   5  -2   6         90.86         84.51         2.19 o                         
  -3  -1   6        128.65        184.11         6.82 o                         
  -2  -1   6       1164.97       1171.84        11.58 o                         
  -1  -1   6       1385.63       1323.48        17.87 o                         
   0  -1   6       1833.55       1808.74        21.00 o                         
   1  -1   6       2845.42       3034.07        50.79 o                         
   2  -1   6        478.19        487.58         6.83 o                         
   3  -1   6         21.94         19.79         2.00 o                         
   4  -1   6        137.98        134.67         3.74 o                         
   5  -1   6          5.04          5.28         0.71 o                         
  -4   0   6        281.15        319.63         4.00 o                         
  -3   0   6       1158.29       1205.79        15.63 o                         
  -2   0   6       1054.56       1072.24        24.85 o                         
  -1   0   6        956.93        968.07         9.79 o                         
   0   0   6        425.95        502.46         5.07 o                         
   1   0   6         12.32          3.62         4.75 o                         
   2   0   6         28.15         36.05         1.09 o                         
   3   0   6          7.84          8.14         0.84 o                         
   4   0   6         60.75         59.00         2.07 o                         
   5   0   6         83.25         92.24         3.71 o                         
  -4   1   6        218.92        244.72        12.54 o                         
  -3   1   6        350.75        387.03         4.32 o                         
  -2   1   6          5.34          6.49         0.73 o                         
  -1   1   6         56.66         51.15         1.35 o                         
   0   1   6         22.88         26.18         1.60 o                         
   1   1   6         57.86         58.74         2.00 o                         
   2   1   6         68.34         63.55         2.15 o                         
   3   1   6       1343.91       1276.56        22.64 o                         
   4   1   6        616.11        613.82         8.58 o                         
   5   1   6        556.02        580.18         6.15 o                         
  -4   2   6         15.91         12.26         0.83 o                         
  -3   2   6         11.90         10.42         1.03 o                         
  -2   2   6         13.49         11.47         0.93 o                         
  -1   2   6         35.44        201.43        33.75 o                         
   0   2   6        830.68        872.21        10.75 o                         
   1   2   6       1402.57       1323.18        31.46 o                         
   2   2   6       2131.50       2124.22        42.92 o                         
   3   2   6       2363.53       2333.01        28.15 o                         
   4   2   6        568.26        562.22         6.77 o                         
   5   2   6        210.39        212.48         9.68 o                         
  -4   3   6         26.26         18.88         1.61 o                         
  -3   3   6         52.42         96.64         3.15 o                         
  -2   3   6        410.86        457.51        13.93 o                         
  -1   3   6       1801.20       1912.41        15.96 o                         
   0   3   6       1785.60       1837.51        10.99 o                         
   1   3   6       1518.79       1487.42        32.97 o                         
   2   3   6       1233.96       1221.07        51.33 o                         
   3   3   6         84.48         86.21         2.95 o                         
   4   3   6          3.29          3.87         1.09 o                         
   5   3   6          2.67          2.17         0.95 o                         
  -3   4   6        358.05        330.60         6.93 o                         
  -2   4   6        581.30        590.75        13.21 o                         
  -1   4   6        840.91        896.50         5.69 o                         
   0   4   6        124.26        272.77         7.75 o                         
   1   4   6          6.93          8.34         0.80 o                         
   2   4   6          2.99          2.34         0.77 o                         
   3   4   6        123.88        139.02         5.70 o                         
   4   4   6          4.98          5.75         1.00 o                         
   5   4   6        130.99        151.31         4.42 o                         
  -3   5   6         63.52         62.51         2.45 o                         
  -2   5   6         45.18         36.56         4.56 o                         
  -1   5   6          4.32          4.24         0.52 o                         
   0   5   6         72.50         73.59         1.42 o                         
   1   5   6          2.49          2.95         0.67 o                         
   2   5   6         54.37         58.43         2.00 o                         
   3   5   6        213.27        267.04         4.31 o                         
   4   5   6        544.36        586.90         8.90 o                         
  -2   6   6          2.58          1.25         0.52 o                         
  -1   6   6          1.66         12.47         1.51 o                         
   0   6   6        115.98        120.91         1.56 o                         
   1   6   6        547.73        568.01         7.36 o                         
   2   6   6        556.16        596.77        24.27 o                         
   3   6   6        733.90        778.00         5.94 o                         
   0   7   6        412.10        442.95        28.22 o                         
   1   7   6        477.61        501.71        13.66 o                         
   2   7   6        142.07        134.20        14.02 o                         
   3   7   6         61.62         53.16         1.96 o                         
  -1  -5   7        112.58        175.66        49.82 o                         
   0  -5   7        124.70        134.81        14.37 o                         
   1  -5   7         44.32         45.77         2.66 o                         
   2  -5   7         13.07         16.94         1.34 o                         
  -2  -4   7         29.48         29.42         1.61 o                         
  -1  -4   7          2.04          2.69         0.80 o                         
   0  -4   7          2.85          1.56         1.02 o                         
   1  -4   7          6.41          5.25         1.08 o                         
   2  -4   7         31.91         35.54         1.57 o                         
   3  -4   7        110.44        112.09         2.89 o                         
   4  -4   7        179.25        144.55         2.62 o                         
  -3  -3   7          2.54          3.46         1.02 o                         
  -2  -3   7         21.22         58.85         2.07 o                         
  -1  -3   7         78.33         61.56         3.53 o                         
   0  -3   7        240.66        227.51         4.36 o                         
   1  -3   7        200.99        195.60         3.58 o                         
   2  -3   7       1001.58       1007.40        22.18 o                         
   3  -3   7        349.96        361.98         5.24 o                         
   4  -3   7        193.88        196.95         3.93 o                         
  -3  -2   7         67.86         68.18         3.76 o                         
  -2  -2   7        194.87        190.41         2.89 o                         
  -1  -2   7       1096.71       1073.83         9.75 o                         
   0  -2   7       1320.48       1297.00        13.74 o                         
   1  -2   7        637.17        649.47        12.03 o                         
   2  -2   7        626.96        638.27         5.74 o                         
   3  -2   7        230.84        223.38         3.54 o                         
   4  -2   7          3.44          4.73         0.74 o                         
   5  -2   7         26.76         17.82         1.00 o                         
  -3  -1   7        419.57        502.55         5.22 o                         
  -2  -1   7       1074.03        987.78         8.41 o                         
  -1  -1   7        839.16        801.55        11.62 o                         
   0  -1   7        165.32        176.64         2.60 o                         
   1  -1   7        215.96        207.71         2.61 o                         
   2  -1   7         25.41         26.25         1.63 o                         
   3  -1   7          2.50          2.65         1.18 o                         
   4  -1   7         11.15         34.52         1.99 o                         
   5  -1   7         86.32         80.86         1.69 o                         
  -3   0   7        100.62        108.31         1.94 o                         
  -2   0   7        212.96        215.07         6.05 o                         
  -1   0   7          4.18          4.03         0.55 o                         
   0   0   7        255.98        296.47         4.61 o                         
   1   0   7         37.74         38.20         1.25 o                         
   2   0   7        123.40        123.80         2.35 o                         
   3   0   7         76.59         83.08         3.05 o                         
   4   0   7        742.25        756.56        14.48 o                         
   5   0   7        425.81        406.52         5.81 o                         
  -3   1   7          1.58          1.55         0.57 o                         
  -2   1   7          6.41          7.91         0.65 o                         
  -1   1   7          3.40          4.31         0.52 o                         
   0   1   7        316.46        318.23         5.72 o                         
   1   1   7        759.95        744.58        12.41 o                         
   2   1   7       1822.43       1802.80        27.62 o                         
   3   1   7       1063.95       1112.69        22.18 o                         
   4   1   7        855.54        882.34        14.85 o                         
   5   1   7        186.70        170.70         4.00 o                         
  -3   2   7        117.62        125.70         2.16 o                         
  -2   2   7        291.82        300.26         7.96 o                         
  -1   2   7        529.86        591.45        14.48 o                         
   0   2   7       2557.97       2603.71        18.15 o                         
   1   2   7       1748.91       1743.25        12.86 o                         
   2   2   7        481.13        491.77         9.59 o                         
   3   2   7        505.50        507.98         9.54 o                         
   4   2   7         27.57         28.41         1.41 o                         
   5   2   7         11.49         11.59         1.43 o                         
  -3   3   7        403.54        434.55         5.82 o                         
  -2   3   7        661.08        716.91         5.84 o                         
  -1   3   7        619.48        644.74         8.70 o                         
   0   3   7        427.34        445.79         4.74 o                         
   1   3   7        138.02        125.75         4.19 o                         
   2   3   7        103.10        155.76         2.83 o                         
   3   3   7          2.15          2.07         0.93 o                         
   4   3   7          3.10          4.53         0.77 o                         
   5   3   7         32.71         28.90         1.78 o                         
  -3   4   7        115.17         97.73         2.60 o                         
  -2   4   7         15.94         18.07         0.70 o                         
  -1   4   7         31.13         31.96         1.05 o                         
   0   4   7         44.68         47.88         1.20 o                         
   1   4   7         82.04         84.81         1.83 o                         
   2   4   7         49.19         46.19         1.86 o                         
   3   4   7        178.62        206.83         5.03 o                         
   4   4   7        312.15        315.02        11.10 o                         
  -2   5   7         19.84         18.03         1.22 o                         
  -1   5   7          8.10          9.71         0.76 o                         
   0   5   7         95.64         95.92         2.58 o                         
   1   5   7        153.40        163.91         3.15 o                         
   2   5   7       1095.20       1178.75        13.01 o                         
   3   5   7        756.45        870.97        10.44 o                         
   4   5   7        416.27        398.38        22.93 o                         
  -1   6   7        213.52        242.86         5.14 o                         
   0   6   7        447.50        444.04         3.38 o                         
   1   6   7        583.15        591.15         8.18 o                         
   2   6   7        412.22        472.47         4.98 o                         
   0   7   7         48.13         33.20         1.47 o                         
   1   7   7         71.52         56.58         1.95 o                         
   1  -5   8          8.11          4.63         0.94 o                         
  -1  -4   8          4.98          5.19         1.23 o                         
   0  -4   8         30.51         29.16         2.28 o                         
   1  -4   8        274.36        285.75         7.06 o                         
   2  -4   8        132.74        143.40         4.11 o                         
  -2  -3   8         91.63        119.92        10.60 o                         
  -1  -3   8        301.65        332.60        14.13 o                         
   0  -3   8        527.78        534.74        13.06 o                         
   1  -3   8        589.09        559.15         6.38 o                         
   2  -3   8        208.03        232.61         5.69 o                         
   3  -3   8        121.47        136.46         8.62 o                         
  -2  -2   8        399.94        416.97         4.61 o                         
  -1  -2   8        428.68        455.96         5.80 o                         
   0  -2   8        502.82        513.70         6.43 o                         
   1  -2   8         13.93         44.51         2.96 o                         
   2  -2   8         31.57         32.88         1.68 o                         
   3  -2   8          2.05          2.67         0.57 o                         
   4  -2   8         15.05         12.49         0.66 o                         
  -2  -1   8         62.91         66.88         1.56 o                         
  -1  -1   8          7.90          7.24         0.62 o                         
   0  -1   8         12.06          9.41         0.98 o                         
   1  -1   8         61.04         56.09         1.28 o                         
   2  -1   8         31.42         29.92         1.75 o                         
   3  -1   8        166.59        162.19         3.42 o                         
   4  -1   8        181.61        196.25         9.11 o                         
  -2   0   8         11.93         11.06         0.64 o                         
  -1   0   8         18.33         17.16         1.07 o                         
   0   0   8         19.70         20.39         1.16 o                         
   1   0   8        557.68        600.49         9.83 o                         
   2   0   8        678.64        720.37        37.36 o                         
   3   0   8        905.56       1000.12        12.04 o                         
   4   0   8        390.32        408.07         5.28 o                         
   5   0   8        240.68        166.99         2.86 o                         
  -3   1   8          2.81          3.26         0.64 o                         
  -2   1   8        132.92        140.82         5.95 o                         
  -1   1   8        896.47        911.63        10.67 o                         
   0   1   8        625.51        648.59         6.87 o                         
   1   1   8       1501.45       1496.22        12.23 o                         
   2   1   8        992.14        989.33        17.79 o                         
   3   1   8        197.66        239.52         3.39 o                         
   4   1   8         45.23         41.08         4.57 o                         
   5   1   8         21.35         12.42         0.94 o                         
  -2   2   8        638.82        651.14        10.17 o                         
  -1   2   8        642.35        620.92         5.94 o                         
   0   2   8        523.18        507.65         6.57 o                         
   1   2   8         72.24         74.29         2.39 o                         
   2   2   8         29.61         26.04         1.11 o                         
   3   2   8         39.12         41.01         1.50 o                         
   4   2   8          2.70          2.53         0.90 o                         
  -2   3   8        192.58        187.31         3.24 o                         
  -1   3   8         19.07         22.39         0.98 o                         
   0   3   8          1.95          3.31         0.61 o                         
   1   3   8         16.23         17.44         1.20 o                         
   2   3   8         13.11         13.54         0.91 o                         
   3   3   8         87.12         78.92         2.60 o                         
   4   3   8        366.98        361.77         4.56 o                         
  -2   4   8          1.45          1.09         0.57 o                         
  -1   4   8         10.14          9.27         0.83 o                         
   0   4   8         10.70         11.44         0.68 o                         
   1   4   8        401.40        389.99         6.57 o                         
   2   4   8        385.84        402.45         4.81 o                         
   3   4   8        797.45        860.39        51.66 o                         
   4   4   8        571.76        505.85        23.35 o                         
  -1   5   8        291.75        299.13         7.20 o                         
   0   5   8        452.26        455.24         3.60 o                         
   1   5   8        597.95        600.80         6.82 o                         
   2   5   8        515.76        520.02         7.28 o                         
   3   5   8        263.45        277.85        12.66 o                         
   0   6   8        274.32        224.17         4.19 o                         
   1   6   8         12.23         13.18         0.98 o                         
   2   6   8          6.83          6.02         0.94 o                         
   0  -3   9        125.07        113.70         3.72 o                         
   1  -3   9         85.24         77.17         3.63 o                         
  -2  -2   9         61.79         36.09         1.65 o                         
  -1  -2   9         27.02         27.92         2.29 o                         
   0  -2   9          1.71          2.06         1.41 o                         
   1  -2   9          2.90          5.60         1.23 o                         
   2  -2   9          1.97          3.63         1.02 o                         
  -2  -1   9          1.11          0.94         0.82 o                         
  -1  -1   9         12.57         14.42         2.01 o                         
   0  -1   9         46.83         47.78         1.87 o                         
   1  -1   9        156.18        151.68         3.40 o                         
   2  -1   9        318.28        322.50        46.01 o                         
   3  -1   9        354.65        359.82         5.72 o                         
  -1   0   9        183.95        170.61         3.11 o                         
   0   0   9        743.60        813.11        10.27 o                         
   1   0   9        625.81        606.22        20.37 o                         
   2   0   9        648.16        693.04         9.37 o                         
   3   0   9        209.00        187.28         4.53 o                         
  -2   1   9        309.18        270.83        12.67 o                         
  -1   1   9        619.77        616.55        12.72 o                         
   0   1   9        419.23        426.38         6.09 o                         
   1   1   9        151.44        148.56         3.39 o                         
   2   1   9         18.81         20.63         1.93 o                         
   3   1   9          3.22        170.88         4.41 o                         
  -1   2   9         92.82         84.01         2.80 o                         
   0   2   9         15.67         15.64         1.11 o                         
   1   2   9          9.54          9.69         1.17 o                         
   2   2   9          5.06          8.22         0.91 o                         
   3   2   9         47.47        102.88        39.92 o                         
  -1   3   9          3.87          3.77         0.59 o                         
   0   3   9          3.98          4.80         0.67 o                         
   1   3   9         95.45        104.98         1.63 o                         
   2   3   9        421.96        407.02         4.02 o                         
   3   3   9        505.12        528.77         5.04 o                         
  -1   4   9         78.02         70.96         5.71 o                         
   0   4   9        425.94        397.00         4.63 o                         
   1   4   9        597.29        587.89         9.78 o                         
   2   4   9        559.30        576.51         7.71 o                         
   3   4   9        230.88        218.47         4.15 o                         
   0   5   9        201.51        185.18         3.18 o                         
   1   5   9        146.42        133.35         3.18 o                         
   2   5   9          9.65          8.34         1.01 o                         
   1  -1  10        338.19        404.80         5.36 o                         
   0   0  10        267.16        297.23         6.40 o                         
   2   0  10         37.05         88.14         2.78 o                         
   0   1  10          2.20          1.67         0.65 o                         
   1   1  10          5.92          8.05         1.18 o                         
   2   1  10          2.79          7.48         1.16 o                         
  -1   2  10          4.51          3.16         0.67 o                         
   0   2  10          3.62          2.54         0.98 o                         
   1   2  10         30.18         21.86         2.39 o                         
   2   2  10        186.32        188.12         3.67 o                         
   0   3  10        249.51        240.20         7.58 o                         
   1   3  10        487.61        465.89         5.15 o                         
   2   3  10        383.68        296.28         3.70 o                         
                                                                                
